# Supplementary material for: Noninvasive imaging of the tumor immune microenvironment correlates with response to immunotherapy in gastric cancer
Source: Nat Commun. 2022 Aug 30;13:5095. doi: 10.1038/s41467-022-32816-w (PMC9427761; doi:10.1038/s41467-022-32816-w)
Supplement: Supplementary file 3 — Source data [file 41467_2022_32816_MOESM3_ESM.zip › Source data.xlsx]

## Sheet: Figure 2a
	TRAINING COHORT				INTERNAL COHORT 1					EXTERNAL COHORT
NLR	DFS	st1			NLR	DFS	st1			NLR	DFS	STATUS1
L	73	0			L	74	0			L	76	0
L	41	1			L	38	0			L	65	0
L	47	0			L	62	0			L	72	0
L	73	0			L	69	0			L	76	0
L	79	0			L	74	0			L	62	0
L	64	0			L	62	0			L	61	0
L	58	0			L	73	0			L	24	1
L	99	0			L	10	1			L	36	0
L	44	0			L	51	1			L	69	0
L	68	0			L	37	1			L	44	0
L	63	0			L	72	0			L	11	0
L	67	0			L	69	0			L	37	0
L	73	0			L	36	1			L	48	0
L	49	0			L	99	0			L	50	0
L	68	0			L	64	0			L	54	0
L	67	0			L	62	0			L	63	0
L	48	1			L	67	0			L	65	0
L	29	1			L	69	0			L	65	0
L	81	0			L	69	0			L	71	0
L	95	0			L	101	0			L	36	0
L	61	0			L	69	0			L	76	0
L	84	0			L	61	0			L	58	0
L	55	1			L	73	0			L	46	0
L	74	0			L	64	0			L	60	0
L	69	0			L	98	0			L	56	1
L	32	0			L	49	0			L	51	0
L	71	0			L	55	0			L	47	0
L	87	0			L	10	1			L	52	0
L	61	0			L	65	0			L	36	0
L	62	0			L	58	1			L	26	1
L	63	0			L	108	0			L	38	0
L	69	0			L	58	0			L	46	0
L	64	0			L	67	0			L	43	0
L	23	1			L	58	0			L	19	0
L	62	0			L	59	1			L	52	0
L	62	0			L	35	1			L	49	0
L	62	0			L	65	0			L	50	0
L	67	0			L	46	0			M	32	0
L	63	0			L	36	1			M	47	0
L	61	0			L	72	0			M	18	1
L	69	0			L	73	0			M	22	1
L	74	0			L	62	0			M	48	0
L	92	0			L	62	0			M	61	0
L	49	1			L	48	1			M	57	0
L	62	0			L	62	0			M	37	1
L	20	0			L	69	0			M	48	0
L	62	0			L	43	1			M	65	0
L	49	0			L	62	0			M	36	0
L	67	0			L	102	0			M	41	0
L	67	0			L	47	0			M	34	1
L	110	0			L	74	0			M	34	1
L	62	0			L	62	0			M	68	0
L	52	0			L	62	0			M	34	0
L	27	1			L	33	1			M	65	0
L	65	0			L	8	1			M	62	0
L	93	0			L	36	1			M	65	0
L	66	0			M	49	0			M	28	1
L	68	0			M	34	1			M	23	0
L	16	1			M	62	0			M	4	1
L	69	0			M	70	0			M	71	0
L	63	0			M	59	0			M	76	0
L	63	0			M	97	0			M	49	0
L	74	0			M	37	1			M	5	1
L	61	1			M	64	0			M	66	0
L	63	0			M	45	0			H	27	0
L	74	0			M	23	0			H	16	1
L	104	0			M	74	0			H	28	0
L	92	0			M	8	1			H	10	1
L	70	0			M	8	1			H	17	1
L	65	0			M	14	1			H	20	0
L	97	0			M	14	1			H	32	1
L	86	0			M	73	0			H	10	1
L	65	0			M	58	0			H	61	0
L	67	0			M	19	1			H	44	0
L	36	0			M	45	0			H	59	0
L	67	0			M	5	1			H	5	1
L	66	0			M	16	1			H	45	1
L	41	1			M	63	0			H	8	1
L	62	0			M	16	1			H	6	1
L	40	1			M	70	0			H	37	0
M	83	0			M	7	1			H	56	0
M	20	0			M	61	0			H	19	1
M	69	0			M	84	0			H	4	1
M	19	1			M	61	0			H	10	0
M	35	1			M	99	0			H	37	0
M	64	0			M	67	0			H	14	1
M	69	0			M	72	0			H	17	1
M	34	1			M	68	0			H	16	0
M	71	0			M	3	1			H	19	1
M	15	1			M	9	1			H	37	0
M	14	1			M	29	1			H	11	1
M	67	0			M	3	1			H	9	1
M	73	0			M	21	1
M	20	1			M	23	1
M	30	1			M	19	1
M	51	1			M	12	0
M	64	0			M	15	1
M	63	0			M	48	1
M	11	1			M	9	1
M	49	0			H	12	0
M	8	1			H	14	1
M	115	0			H	9	1
M	7	1			H	64	0
M	17	1			H	31	1
M	46	1			H	59	0
M	93	0			H	34	1
M	42	0			H	8	1
M	63	0			H	7	1
M	64	0			H	9	1
M	19	1			H	35	1
M	64	0			H	18	1
M	99	0			H	44	0
M	62	0			H	58	0
M	59	0			H	10	1
M	52	0			H	26	1
M	69	0			H	19	1
M	69	0			H	43	0
M	53	1			H	45	1
M	11	1			H	18	1
M	29	1			H	8	1
M	41	1			H	7	1
M	74	0			H	8	1
M	62	0			H	6	1
M	15	0			H	11	1
M	64	0			H	5	1
M	49	0			H	8	1
M	65	0			H	27	1
M	69	0			H	37	1
M	81	0			H	49	1
M	62	0			H	6	1
M	7	1			H	12	1
M	39	1			H	10	1
M	30	1			H	44	0
M	65	0			H	12	1
M	67	0			H	36	0
M	41	1			H	34	1
M	68	0			H	45	1
M	61	0			H	8	1
M	78	1			H	8	1
M	64	0			H	5	1
M	16	1			H	23	1
M	56	0			H	6	1
M	63	0			H	11	1
M	14	1			H	19	1
M	62	0			H	3	1
M	25	1			H	25	1
M	51	0			H	15	1
M	64	0			H	20	1
M	74	0			H	20	1
M	65	0			H	10	1
M	30	1			H	48	1
M	64	0			H	10	1
M	62	0			H	22	1
M	18	1			H	1	1
M	10	1			H	70	0
M	62	0			H	3	1
M	64	0			H	23	1
M	57	0			H	19	1
M	67	0
M	63	0
H	11	1
H	19	1
H	13	1
H	3	1
H	39	1
H	25	1
H	41	1
H	65	0
H	3	1
H	16	1
H	6	1
H	44	0
H	8	1
H	4	1
H	62	1
H	13	1
H	9	1
H	2	1
H	20	1
H	61	0
H	61	0
H	73	0
H	32	1
H	69	0
H	16	1
H	19	1
H	16	1
H	5	0
H	35	0
H	11	1
H	17	1
H	20	1
H	7	1
H	16	1
H	5	1
H	11	1
H	5	1
H	4	1
H	1	1
H	4	1
H	19	1
H	44	1
H	9	1
H	15	1
H	8	1
H	6	1
H	16	1
H	2	1
H	8	0
H	47	1
H	15	1
H	7	1
H	10	1
H	12	1
H	4	1
H	6	1
H	4	1
H	31	1
H	18	1
H	3	1
H	9	1
H	9	1
H	22	1
H	6	1
H	25	0
H	25	1
H	9	1
H	11	1
H	45	0
H	58	0
H	13	1
H	3	1
H	19	0
H	58	1
H	47	0
H	34	1
H	19	1
H	48	1
H	16	1
H	5	1

## Sheet: Figure 2b
	TRAINING COHORT				INTERNAL COHORT 1					EXTERNAL COHORT
NLR	OS	st2			NLR	OS	st2			NLR	OS2	STATUS2
L	73	0			L	74	0			L	76	0
L	55	1			L	38	0			L	65	0
L	47	0			L	62	0			L	72	0
L	73	0			L	69	0			L	76	0
L	79	0			L	74	0			L	62	0
L	64	0			L	62	0			L	61	0
L	58	0			L	73	0			L	26	1
L	99	0			L	42	0			L	36	0
L	44	0			L	54	1			L	69	0
L	68	0			L	57	1			L	44	0
L	63	0			L	72	0			L	11	0
L	67	0			L	69	0			L	37	0
L	73	0			L	46	1			L	48	0
L	49	0			L	99	0			L	50	0
L	68	0			L	64	0			L	54	0
L	67	0			L	62	0			L	63	0
L	54	1			L	67	0			L	65	0
L	50	1			L	69	0			L	65	0
L	81	0			L	69	0			L	71	0
L	95	0			L	101	0			L	36	0
L	61	0			L	69	0			L	76	0
L	84	0			L	61	0			L	58	0
L	78	1			L	73	0			L	46	0
L	74	0			L	64	0			L	60	0
L	69	0			L	98	0			L	67	1
L	32	0			L	49	0			L	51	0
L	71	0			L	55	0			L	47	0
L	87	0			L	14	1			L	52	0
L	61	0			L	65	0			L	36	0
L	62	0			L	68	1			L	30	1
L	63	0			L	108	0			L	38	0
L	69	0			L	58	0			L	46	0
L	64	0			L	67	0			L	43	0
L	33	0			L	58	0			L	19	0
L	62	0			L	79	1			L	52	0
L	62	0			L	40	1			L	49	0
L	62	0			L	65	0			L	50	0
L	67	0			L	46	0			M	32	0
L	63	0			L	56	0			M	47	0
L	61	0			L	72	0			M	18	1
L	69	0			L	73	0			M	22	1
L	74	0			L	62	0			M	48	0
L	92	0			L	62	0			M	61	0
L	53	1			L	101	0			M	57	0
L	62	0			L	62	0			M	52	1
L	20	0			L	69	0			M	48	0
L	62	0			L	57	1			M	65	0
L	49	0			L	62	0			M	36	0
L	67	0			L	102	0			M	41	0
L	67	0			L	47	0			M	34	1
L	110	0			L	74	0			M	54	1
L	62	0			L	62	0			M	68	0
L	52	0			L	62	0			M	34	0
L	40	0			L	36	1			M	65	0
L	65	0			L	45	1			M	62	0
L	93	0			L	56	1			M	65	0
L	66	0			M	49	0			M	38	1
L	68	0			M	54	0			M	23	0
L	23	0			M	62	0			M	4	1
L	69	0			M	70	0			M	71	0
L	63	0			M	59	0			M	76	0
L	63	0			M	97	0			M	49	0
L	74	0			M	39	1			M	5	1
L	71	1			M	64	0			M	66	0
L	63	0			M	45	0			H	27	0
L	74	0			M	23	0			H	16	1
L	104	0			M	74	0			H	28	0
L	92	0			M	14	1			H	10	1
L	70	0			M	15	1			H	17	1
L	65	0			M	14	1			H	20	0
L	97	0			M	18	1			H	36	1
L	86	0			M	73	0			H	10	1
L	65	0			M	58	0			H	61	0
L	67	0			M	20	1			H	44	0
L	36	0			M	45	0			H	59	0
L	67	0			M	5	1			H	5	1
L	66	0			M	18	1			H	45	1
L	62	1			M	63	0			H	8	1
L	62	0			M	35	1			H	6	1
L	80	0			M	70	0			H	37	0
M	83	0			M	37	1			H	56	0
M	20	0			M	61	0			H	19	1
M	69	0			M	84	0			H	4	1
M	31	1			M	61	0			H	10	0
M	65	1			M	99	0			H	37	0
M	64	0			M	67	0			H	14	1
M	69	0			M	72	0			H	24	1
M	42	1			M	68	0			H	16	0
M	71	0			M	7	1			H	22	1
M	18	1			M	13	1			H	37	0
M	20	1			M	38	1			H	11	1
M	67	0			M	6	1			H	9	1
M	73	0			M	56	1
M	25	1			M	25	1
M	32	1			M	39	1
M	72	0			M	12	0
M	64	0			M	43	1
M	63	0			M	62	1
M	13	1			M	68	1
M	49	0			H	12	1
M	16	1			H	35	1
M	115	0			H	9	0
M	16	1			H	64	0
M	37	1			H	47	1
M	53	1			H	59	0
M	93	0			H	62	1
M	42	0			H	9	1
M	63	0			H	8	1
M	64	0			H	9	0
M	58	0			H	54	1
M	64	0			H	28	1
M	99	0			H	44	0
M	62	0			H	58	0
M	59	0			H	43	0
M	52	0			H	32	0
M	69	0			H	21	1
M	69	0			H	43	0
M	56	1			H	45	1
M	23	1			H	20	1
M	45	1			H	19	1
M	45	1			H	8	1
M	74	0			H	9	1
M	62	0			H	10	1
M	15	0			H	11	1
M	64	0			H	9	1
M	49	0			H	10	1
M	65	0			H	30	1
M	69	0			H	57	0
M	81	0			H	78	1
M	62	0			H	49	1
M	9	1			H	17	1
M	44	1			H	11	1
M	38	1			H	44	0
M	65	0			H	12	1
M	67	0			H	36	0
M	49	1			H	45	1
M	68	0			H	49	1
M	71	0			H	10	1
M	78	0			H	11	1
M	64	0			H	7	1
M	25	1			H	25	1
M	56	0			H	15	1
M	63	0			H	18	1
M	16	1			H	19	1
M	62	0			H	9	1
M	47	1			H	55	1
M	51	0			H	18	1
M	64	0			H	20	1
M	74	0			H	22	1
M	65	0			H	20	1
M	31	1			H	70	0
M	64	0			H	31	0
M	62	0			H	28	1
M	38	0			H	15	1
M	21	1			H	70	0
M	62	0			H	7	1
M	64	0			H	25	1
M	57	0			H	39	1
M	67	0
M	63	0
H	17	1
H	36	1
H	14	1
H	13	1
H	52	1
H	27	1
H	41	0
H	65	0
H	3	1
H	32	1
H	41	0
H	44	0
H	10	1
H	6	0
H	67	1
H	14	1
H	29	1
H	64	0
H	26	1
H	61	0
H	61	0
H	73	0
H	49	1
H	69	0
H	24	0
H	27	1
H	36	1
H	5	0
H	35	0
H	26	1
H	23	1
H	30	1
H	13	1
H	19	1
H	11	1
H	15	1
H	13	0
H	20	1
H	6	1
H	6	1
H	34	1
H	82	0
H	15	1
H	16	1
H	11	1
H	20	1
H	21	1
H	13	1
H	8	0
H	48	1
H	17	1
H	13	1
H	35	1
H	15	1
H	7	1
H	45	0
H	6	1
H	39	1
H	55	0
H	6	1
H	43	0
H	11	1
H	50	0
H	8	1
H	25	0
H	25	0
H	11	1
H	13	1
H	45	0
H	58	0
H	15	1
H	19	1
H	19	0
H	78	0
H	47	0
H	67	0
H	36	1
H	101	0
H	21	1
H	23	1

## Sheet: Figure 3a
				TRAINING COHORT			INTERNAL COHORT 1				EXTERNAL COHORT
				RS	NLR		RS	NLR			RS	NLR
				0.127373	L		-1.72753	L			-0.183587	L
				-0.00511114	L		-1.64878	L			-0.979915	L
				-1.22563	L		-1.12513	L			0.350583	L
				-0.537141	L		-1.03655	L			-0.636812	L
				-1.67097	L		-0.930321	L			-1.32384	L
				-0.213648	L		-0.80064	L			-1.6603	L
				-0.0497622	L		-0.722019	L			-0.0382238	L
				-0.818874	L		-0.683752	L			0.184888	L
				-0.00920784	L		-0.660894	L			-0.92972	L
				-0.462337	L		-0.654941	L			-1.09069	L
				-0.505958	L		-0.653858	L			-0.133881	L
				-0.464865	L		-0.599004	L			0.00957174	L
				-0.101393	L		-0.522901	L			0.445843	L
				-1.31535	L		-0.50793	L			0.11262	L
				-0.541993	L		-0.499208	L			-0.348718	L
				-0.124488	L		-0.483181	L			-0.129819	L
				-0.316767	L		-0.456933	L			0.0197242	L
				0.237921	L		-0.428454	L			0.29771	L
				-1.4936	L		-0.390932	L			-0.598174	L
				-0.928543	L		-0.368606	L			-0.645509	L
				-0.485486	L		-0.337242	L			-0.674415	L
				-0.374717	L		-0.318808	L			-1.32785	L
				-0.662136	L		-0.309959	L			-0.0152168	L
				-1.31242	L		-0.287812	L			-0.387186	L
				-1.18742	L		-0.263872	L			-1.66272	L
				-0.539468	L		-0.209199	L			-0.777844	L
				-0.854412	L		-0.20307	L			-0.405855	L
				-0.34087	L		-0.181831	L			-0.0295074	L
				-0.124577	L		-0.169361	L			-0.377196	L
				0.398059	L		-0.159165	L			-0.902939	L
				0.415746	L		-0.152986	L			0.204582	L
				-1.39102	L		-0.146229	L			-0.280194	L
				-1.05968	L		-0.129236	L			-0.533362	L
				-1.06841	L		-0.0989192	L			-0.424024	L
				0.348204	L		-0.0914017	L			-0.919379	L
				-0.543608	L		-0.0385479	L			-0.458159	L
				-0.541638	L		0.0113846	L			0.383168	L
				-0.260234	L		0.0600887	L			-0.558737	M
				-0.257701	L		0.0601746	L			0.0254259	M
				0.311436	L		0.0774217	L			0.202482	M
				-1.34548	L		0.0927941	L			0.357071	M
				-0.00108738	L		0.0931047	L			0.3105	M
				0.112974	L		0.112517	L			-0.0156441	M
				-1.20921	L		0.115266	L			-0.282159	M
				0.0324699	L		0.12289	L			-0.153261	M
				-1.11021	L		0.136045	L			-0.724687	M
				-0.184207	L		0.140793	L			0.216239	M
				0.50463	L		0.216746	L			0.54126	M
				-0.898684	L		0.222519	L			-0.116108	M
				-0.877948	L		0.252103	L			-0.317109	M
				-0.357832	L		0.278267	L			-0.63864	M
				-0.546322	L		0.345188	L			-0.270442	M
				-0.276698	L		0.376603	L			-0.689732	M
				0.288892	L		0.468988	L			0.396829	M
				-0.238777	L		0.484091	L			0.160854	M
				-0.83353	L		0.540297	L			-0.432364	M
				-0.555509	L		-0.65573	M			-0.345817	M
				-1.24454	L		-0.648675	M			0.628947	M
				-0.0130048	L		-0.646271	M			-0.782089	M
				-0.66243	L		-0.6324	M			-0.714309	M
				-0.200553	L		-0.543082	M			-0.245111	M
				-0.782169	L		-0.53891	M			-0.00184992	M
				0.190993	L		-0.515291	M			0.472004	M
				-0.554607	L		-0.459135	M			0.208909	M
				-0.43576	L		-0.435448	M			0.333058	H
				0.109015	L		-0.424323	M			0.138315	H
				0.18574	L		-0.413686	M			0.73309	H
				-0.921562	L		-0.292306	M			-0.304192	H
				-0.392035	L		-0.291273	M			0.711778	H
				0.221822	L		-0.28913	M			0.783941	H
				0.486405	L		-0.256662	M			0.279835	H
				-0.632866	L		-0.200917	M			0.451704	H
				0.202605	L		-0.190299	M			0.226009	H
				0.0553124	L		-0.183652	M			0.848413	H
				0.0567067	L		-0.159275	M			-0.261618	H
				0.272338	L		-0.135343	M			-0.0873451	H
				-0.588066	L		-0.0874878	M			0.348839	H
				0.293139	L		-0.038936	M			-0.0572077	H
				-1.31964	L		-0.00311553	M			-0.449181	H
				-0.402512	L		0.000870294	M			-0.0459881	H
				-0.910078	M		0.064291	M			0.330895	H
				-0.561732	M		0.150204	M			-0.066504	H
				-0.518809	M		0.161969	M			0.548797	H
				-0.358302	M		0.17748	M			0.0512598	H
				-1.04775	M		0.179501	M			1.52922	H
				-0.130154	M		0.197779	M			0.627373	H
				-0.581553	M		0.221651	M			-0.031823	H
				-0.238629	M		0.29254	M			-0.396868	H
				0.595403	M		0.355072	M			-0.102289	H
				0.0237256	M		0.35788	M			-0.122563	H
				0.426431	M		0.404996	M			-0.254901	H
				-0.627768	M		0.562695	M			0.332386	H
				-1.08915	M		0.608507	M
				-0.0945352	M		0.719203	M
				-0.027147	M		0.79462	M
				0.949813	M		0.962692	M
				-0.302833	M		0.985919	M
				-1.0473	M		1.01711	M
				0.679837	M		1.18035	M
				-0.279215	M		-0.562366	H
				0.367539	M		-0.528486	H
				-0.620952	M		-0.469399	H
				1.1176	M		-0.44509	H
				0.467208	M		-0.380619	H
				-0.42119	M		-0.243656	H
				-0.111758	M		-0.220638	H
				-0.783231	M		-0.203147	H
				-0.512753	M		-0.201205	H
				0.155276	M		-0.143029	H
				-0.602389	M		-0.120161	H
				-0.734492	M		-0.116471	H
				0.362704	M		-0.088893	H
				-0.786934	M		-0.0677018	H
				0.360876	M		-0.0637374	H
				-0.279692	M		-0.0566757	H
				-0.710894	M		-0.0495269	H
				-0.687215	M		-0.0481471	H
				-0.670455	M		0.0270328	H
				0.264687	M		0.0554268	H
				-0.279694	M		0.115573	H
				-1.29401	M		0.133558	H
				0.208228	M		0.160634	H
				-0.125329	M		0.193958	H
				-0.305565	M		0.209701	H
				-0.0183705	M		0.220711	H
				0.337748	M		0.235765	H
				-0.40019	M		0.258953	H
				-0.468782	M		0.281733	H
				-0.454478	M		0.281998	H
				-0.35899	M		0.310446	H
				-0.239118	M		0.388296	H
				0.263792	M		0.393404	H
				0.497445	M		0.395525	H
				-0.305331	M		0.409704	H
				-0.093764	M		0.416279	H
				-0.0834789	M		0.453819	H
				0.0402777	M		0.551456	H
				-0.354171	M		0.580096	H
				-0.240669	M		0.631359	H
				0.390756	M		0.668723	H
				-0.627033	M		0.681358	H
				-0.115834	M		0.692968	H
				-0.47952	M		0.696041	H
				0.345756	M		0.756709	H
				0.292054	M		0.771162	H
				-0.583706	M		0.836207	H
				-0.401995	M		0.867409	H
				-0.100952	M		0.88274	H
				-0.458363	M		0.910005	H
				-0.269382	M		0.933221	H
				0.995498	M		0.943089	H
				-0.379819	M		0.954581	H
				0.0046967	M		1.01968	H
				-0.685856	M		1.14643	H
				0.125865	M		1.17208	H
				-0.417288	M		1.2654	H
				-0.851687	M		1.35419	H
				0.253526	M		1.58216	H
				0.122603	M
				-0.914349	M
				-0.290998	H
				0.0668169	H
				0.657656	H
				-0.13256	H
				0.441831	H
				1.03121	H
				-0.111758	H
				0.442164	H
				0.145001	H
				0.013416	H
				-0.234213	H
				0.233574	H
				-0.0613139	H
				0.72668	H
				1.40429	H
				0.923103	H
				0.339821	H
				0.0654991	H
				0.762052	H
				-0.145814	H
				0.319094	H
				-0.0777597	H
				-0.0211234	H
				-0.0151109	H
				0.0572811	H
				1.15639	H
				1.22143	H
				-0.289617	H
				0.407263	H
				0.0948369	H
				0.798458	H
				0.351874	H
				0.707035	H
				0.967918	H
				0.690835	H
				0.24588	H
				-0.438564	H
				0.0959275	H
				0.64456	H
				0.362333	H
				0.0356137	H
				0.717848	H
				1.15843	H
				0.154097	H
				0.0392464	H
				0.430455	H
				0.682469	H
				0.482718	H
				0.668767	H
				1.31861	H
				-0.293326	H
				0.958608	H
				-0.00551054	H
				0.63655	H
				-0.0501672	H
				1.93604	H
				0.071078	H
				0.560386	H
				-0.00962378	H
				0.588165	H
				0.0648986	H
				0.840956	H
				-0.091005	H
				0.532711	H
				-0.117278	H
				1.24638	H
				0.580095	H
				0.100978	H
				0.332663	H
				-0.44995	H
				-0.356301	H
				0.190208	H
				-0.335456	H
				0.833922	H
				0.238746	H
				0.874225	H
				0.510453	H
				0.945308	H
				1.40578	H
				1.12136	H

## Sheet: Figure 3b
				TRAINING COHORT			INTERNAL COHORT 1				EXTERNAL COHORT
				RS	NLR		RS	NLR			RS	NLR
				0.127373	L		-1.72753	L			-0.183587	L
				-0.00511114	L		-1.64878	L			-0.979915	L
				-1.22563	L		-1.12513	L			0.350583	L
				-0.537141	L		-1.03655	L			-0.636812	L
				-1.67097	L		-0.930321	L			-1.32384	L
				-0.213648	L		-0.80064	L			-1.6603	L
				-0.0497622	L		-0.722019	L			-0.0382238	L
				-0.818874	L		-0.683752	L			0.184888	L
				-0.00920784	L		-0.660894	L			-0.92972	L
				-0.462337	L		-0.654941	L			-1.09069	L
				-0.505958	L		-0.653858	L			-0.133881	L
				-0.464865	L		-0.599004	L			0.00957174	L
				-0.101393	L		-0.522901	L			0.445843	L
				-1.31535	L		-0.50793	L			0.11262	L
				-0.541993	L		-0.499208	L			-0.348718	L
				-0.124488	L		-0.483181	L			-0.129819	L
				-0.316767	L		-0.456933	L			0.0197242	L
				0.237921	L		-0.428454	L			0.29771	L
				-1.4936	L		-0.390932	L			-0.598174	L
				-0.928543	L		-0.368606	L			-0.645509	L
				-0.485486	L		-0.337242	L			-0.674415	L
				-0.374717	L		-0.318808	L			-1.32785	L
				-0.662136	L		-0.309959	L			-0.0152168	L
				-1.31242	L		-0.287812	L			-0.387186	L
				-1.18742	L		-0.263872	L			-1.66272	L
				-0.539468	L		-0.209199	L			-0.777844	L
				-0.854412	L		-0.20307	L			-0.405855	L
				-0.34087	L		-0.181831	L			-0.0295074	L
				-0.124577	L		-0.169361	L			-0.377196	L
				0.398059	L		-0.159165	L			-0.902939	L
				0.415746	L		-0.152986	L			0.204582	L
				-1.39102	L		-0.146229	L			-0.280194	L
				-1.05968	L		-0.129236	L			-0.533362	L
				-1.06841	L		-0.0989192	L			-0.424024	L
				0.348204	L		-0.0914017	L			-0.919379	L
				-0.543608	L		-0.0385479	L			-0.458159	L
				-0.541638	L		0.0113846	L			0.383168	L
				-0.260234	L		0.0600887	L			-0.558737	M
				-0.257701	L		0.0601746	L			0.0254259	M
				0.311436	L		0.0774217	L			0.202482	M
				-1.34548	L		0.0927941	L			0.357071	M
				-0.00108738	L		0.0931047	L			0.3105	M
				0.112974	L		0.112517	L			-0.0156441	M
				-1.20921	L		0.115266	L			-0.282159	M
				0.0324699	L		0.12289	L			-0.153261	M
				-1.11021	L		0.136045	L			-0.724687	M
				-0.184207	L		0.140793	L			0.216239	M
				0.50463	L		0.216746	L			0.54126	M
				-0.898684	L		0.222519	L			-0.116108	M
				-0.877948	L		0.252103	L			-0.317109	M
				-0.357832	L		0.278267	L			-0.63864	M
				-0.546322	L		0.345188	L			-0.270442	M
				-0.276698	L		0.376603	L			-0.689732	M
				0.288892	L		0.468988	L			0.396829	M
				-0.238777	L		0.484091	L			0.160854	M
				-0.83353	L		0.540297	L			-0.432364	M
				-0.555509	L		-0.65573	M			-0.345817	M
				-1.24454	L		-0.648675	M			0.628947	M
				-0.0130048	L		-0.646271	M			-0.782089	M
				-0.66243	L		-0.6324	M			-0.714309	M
				-0.200553	L		-0.543082	M			-0.245111	M
				-0.782169	L		-0.53891	M			-0.00184992	M
				0.190993	L		-0.515291	M			0.472004	M
				-0.554607	L		-0.459135	M			0.208909	M
				-0.43576	L		-0.435448	M			0.333058	H
				0.109015	L		-0.424323	M			0.138315	H
				0.18574	L		-0.413686	M			0.73309	H
				-0.921562	L		-0.292306	M			-0.304192	H
				-0.392035	L		-0.291273	M			0.711778	H
				0.221822	L		-0.28913	M			0.783941	H
				0.486405	L		-0.256662	M			0.279835	H
				-0.632866	L		-0.200917	M			0.451704	H
				0.202605	L		-0.190299	M			0.226009	H
				0.0553124	L		-0.183652	M			0.848413	H
				0.0567067	L		-0.159275	M			-0.261618	H
				0.272338	L		-0.135343	M			-0.0873451	H
				-0.588066	L		-0.0874878	M			0.348839	H
				0.293139	L		-0.038936	M			-0.0572077	H
				-1.31964	L		-0.00311553	M			-0.449181	H
				-0.402512	L		0.000870294	M			-0.0459881	H
				-0.910078	M		0.064291	M			0.330895	H
				-0.561732	M		0.150204	M			-0.066504	H
				-0.518809	M		0.161969	M			0.548797	H
				-0.358302	M		0.17748	M			0.0512598	H
				-1.04775	M		0.179501	M			1.52922	H
				-0.130154	M		0.197779	M			0.627373	H
				-0.581553	M		0.221651	M			-0.031823	H
				-0.238629	M		0.29254	M			-0.396868	H
				0.595403	M		0.355072	M			-0.102289	H
				0.0237256	M		0.35788	M			-0.122563	H
				0.426431	M		0.404996	M			-0.254901	H
				-0.627768	M		0.562695	M			0.332386	H
				-1.08915	M		0.608507	M
				-0.0945352	M		0.719203	M
				-0.027147	M		0.79462	M
				0.949813	M		0.962692	M
				-0.302833	M		0.985919	M
				-1.0473	M		1.01711	M
				0.679837	M		1.18035	M
				-0.279215	M		-0.562366	H
				0.367539	M		-0.528486	H
				-0.620952	M		-0.469399	H
				1.1176	M		-0.44509	H
				0.467208	M		-0.380619	H
				-0.42119	M		-0.243656	H
				-0.111758	M		-0.220638	H
				-0.783231	M		-0.203147	H
				-0.512753	M		-0.201205	H
				0.155276	M		-0.143029	H
				-0.602389	M		-0.120161	H
				-0.734492	M		-0.116471	H
				0.362704	M		-0.088893	H
				-0.786934	M		-0.0677018	H
				0.360876	M		-0.0637374	H
				-0.279692	M		-0.0566757	H
				-0.710894	M		-0.0495269	H
				-0.687215	M		-0.0481471	H
				-0.670455	M		0.0270328	H
				0.264687	M		0.0554268	H
				-0.279694	M		0.115573	H
				-1.29401	M		0.133558	H
				0.208228	M		0.160634	H
				-0.125329	M		0.193958	H
				-0.305565	M		0.209701	H
				-0.0183705	M		0.220711	H
				0.337748	M		0.235765	H
				-0.40019	M		0.258953	H
				-0.468782	M		0.281733	H
				-0.454478	M		0.281998	H
				-0.35899	M		0.310446	H
				-0.239118	M		0.388296	H
				0.263792	M		0.393404	H
				0.497445	M		0.395525	H
				-0.305331	M		0.409704	H
				-0.093764	M		0.416279	H
				-0.0834789	M		0.453819	H
				0.0402777	M		0.551456	H
				-0.354171	M		0.580096	H
				-0.240669	M		0.631359	H
				0.390756	M		0.668723	H
				-0.627033	M		0.681358	H
				-0.115834	M		0.692968	H
				-0.47952	M		0.696041	H
				0.345756	M		0.756709	H
				0.292054	M		0.771162	H
				-0.583706	M		0.836207	H
				-0.401995	M		0.867409	H
				-0.100952	M		0.88274	H
				-0.458363	M		0.910005	H
				-0.269382	M		0.933221	H
				0.995498	M		0.943089	H
				-0.379819	M		0.954581	H
				0.0046967	M		1.01968	H
				-0.685856	M		1.14643	H
				0.125865	M		1.17208	H
				-0.417288	M		1.2654	H
				-0.851687	M		1.35419	H
				0.253526	M		1.58216	H
				0.122603	M
				-0.914349	M
				-0.290998	H
				0.0668169	H
				0.657656	H
				-0.13256	H
				0.441831	H
				1.03121	H
				-0.111758	H
				0.442164	H
				0.145001	H
				0.013416	H
				-0.234213	H
				0.233574	H
				-0.0613139	H
				0.72668	H
				1.40429	H
				0.923103	H
				0.339821	H
				0.0654991	H
				0.762052	H
				-0.145814	H
				0.319094	H
				-0.0777597	H
				-0.0211234	H
				-0.0151109	H
				0.0572811	H
				1.15639	H
				1.22143	H
				-0.289617	H
				0.407263	H
				0.0948369	H
				0.798458	H
				0.351874	H
				0.707035	H
				0.967918	H
				0.690835	H
				0.24588	H
				-0.438564	H
				0.0959275	H
				0.64456	H
				0.362333	H
				0.0356137	H
				0.717848	H
				1.15843	H
				0.154097	H
				0.0392464	H
				0.430455	H
				0.682469	H
				0.482718	H
				0.668767	H
				1.31861	H
				-0.293326	H
				0.958608	H
				-0.00551054	H
				0.63655	H
				-0.0501672	H
				1.93604	H
				0.071078	H
				0.560386	H
				-0.00962378	H
				0.588165	H
				0.0648986	H
				0.840956	H
				-0.091005	H
				0.532711	H
				-0.117278	H
				1.24638	H
				0.580095	H
				0.100978	H
				0.332663	H
				-0.44995	H
				-0.356301	H
				0.190208	H
				-0.335456	H
				0.833922	H
				0.238746	H
				0.874225	H
				0.510453	H
				0.945308	H
				1.40578	H
				1.12136	H

## Sheet: Figure 3c
				TRAINING COHORT			INTERNAL COHORT 1				EXTERNAL COHORT
				RS	NLR		RS	NLR			RS	NLR
				0.127373	L		-1.72753	L			-0.183587	L
				-0.00511114	L		-1.64878	L			-0.979915	L
				-1.22563	L		-1.12513	L			0.350583	L
				-0.537141	L		-1.03655	L			-0.636812	L
				-1.67097	L		-0.930321	L			-1.32384	L
				-0.213648	L		-0.80064	L			-1.6603	L
				-0.0497622	L		-0.722019	L			-0.0382238	L
				-0.818874	L		-0.683752	L			0.184888	L
				-0.00920784	L		-0.660894	L			-0.92972	L
				-0.462337	L		-0.654941	L			-1.09069	L
				-0.505958	L		-0.653858	L			-0.133881	L
				-0.464865	L		-0.599004	L			0.00957174	L
				-0.101393	L		-0.522901	L			0.445843	L
				-1.31535	L		-0.50793	L			0.11262	L
				-0.541993	L		-0.499208	L			-0.348718	L
				-0.124488	L		-0.483181	L			-0.129819	L
				-0.316767	L		-0.456933	L			0.0197242	L
				0.237921	L		-0.428454	L			0.29771	L
				-1.4936	L		-0.390932	L			-0.598174	L
				-0.928543	L		-0.368606	L			-0.645509	L
				-0.485486	L		-0.337242	L			-0.674415	L
				-0.374717	L		-0.318808	L			-1.32785	L
				-0.662136	L		-0.309959	L			-0.0152168	L
				-1.31242	L		-0.287812	L			-0.387186	L
				-1.18742	L		-0.263872	L			-1.66272	L
				-0.539468	L		-0.209199	L			-0.777844	L
				-0.854412	L		-0.20307	L			-0.405855	L
				-0.34087	L		-0.181831	L			-0.0295074	L
				-0.124577	L		-0.169361	L			-0.377196	L
				0.398059	L		-0.159165	L			-0.902939	L
				0.415746	L		-0.152986	L			0.204582	L
				-1.39102	L		-0.146229	L			-0.280194	L
				-1.05968	L		-0.129236	L			-0.533362	L
				-1.06841	L		-0.0989192	L			-0.424024	L
				0.348204	L		-0.0914017	L			-0.919379	L
				-0.543608	L		-0.0385479	L			-0.458159	L
				-0.541638	L		0.0113846	L			0.383168	L
				-0.260234	L		0.0600887	L			-0.558737	M
				-0.257701	L		0.0601746	L			0.0254259	M
				0.311436	L		0.0774217	L			0.202482	M
				-1.34548	L		0.0927941	L			0.357071	M
				-0.00108738	L		0.0931047	L			0.3105	M
				0.112974	L		0.112517	L			-0.0156441	M
				-1.20921	L		0.115266	L			-0.282159	M
				0.0324699	L		0.12289	L			-0.153261	M
				-1.11021	L		0.136045	L			-0.724687	M
				-0.184207	L		0.140793	L			0.216239	M
				0.50463	L		0.216746	L			0.54126	M
				-0.898684	L		0.222519	L			-0.116108	M
				-0.877948	L		0.252103	L			-0.317109	M
				-0.357832	L		0.278267	L			-0.63864	M
				-0.546322	L		0.345188	L			-0.270442	M
				-0.276698	L		0.376603	L			-0.689732	M
				0.288892	L		0.468988	L			0.396829	M
				-0.238777	L		0.484091	L			0.160854	M
				-0.83353	L		0.540297	L			-0.432364	M
				-0.555509	L		-0.65573	M			-0.345817	M
				-1.24454	L		-0.648675	M			0.628947	M
				-0.0130048	L		-0.646271	M			-0.782089	M
				-0.66243	L		-0.6324	M			-0.714309	M
				-0.200553	L		-0.543082	M			-0.245111	M
				-0.782169	L		-0.53891	M			-0.00184992	M
				0.190993	L		-0.515291	M			0.472004	M
				-0.554607	L		-0.459135	M			0.208909	M
				-0.43576	L		-0.435448	M			0.333058	H
				0.109015	L		-0.424323	M			0.138315	H
				0.18574	L		-0.413686	M			0.73309	H
				-0.921562	L		-0.292306	M			-0.304192	H
				-0.392035	L		-0.291273	M			0.711778	H
				0.221822	L		-0.28913	M			0.783941	H
				0.486405	L		-0.256662	M			0.279835	H
				-0.632866	L		-0.200917	M			0.451704	H
				0.202605	L		-0.190299	M			0.226009	H
				0.0553124	L		-0.183652	M			0.848413	H
				0.0567067	L		-0.159275	M			-0.261618	H
				0.272338	L		-0.135343	M			-0.0873451	H
				-0.588066	L		-0.0874878	M			0.348839	H
				0.293139	L		-0.038936	M			-0.0572077	H
				-1.31964	L		-0.00311553	M			-0.449181	H
				-0.402512	L		0.000870294	M			-0.0459881	H
				-0.910078	M		0.064291	M			0.330895	H
				-0.561732	M		0.150204	M			-0.066504	H
				-0.518809	M		0.161969	M			0.548797	H
				-0.358302	M		0.17748	M			0.0512598	H
				-1.04775	M		0.179501	M			1.52922	H
				-0.130154	M		0.197779	M			0.627373	H
				-0.581553	M		0.221651	M			-0.031823	H
				-0.238629	M		0.29254	M			-0.396868	H
				0.595403	M		0.355072	M			-0.102289	H
				0.0237256	M		0.35788	M			-0.122563	H
				0.426431	M		0.404996	M			-0.254901	H
				-0.627768	M		0.562695	M			0.332386	H
				-1.08915	M		0.608507	M
				-0.0945352	M		0.719203	M
				-0.027147	M		0.79462	M
				0.949813	M		0.962692	M
				-0.302833	M		0.985919	M
				-1.0473	M		1.01711	M
				0.679837	M		1.18035	M
				-0.279215	M		-0.562366	H
				0.367539	M		-0.528486	H
				-0.620952	M		-0.469399	H
				1.1176	M		-0.44509	H
				0.467208	M		-0.380619	H
				-0.42119	M		-0.243656	H
				-0.111758	M		-0.220638	H
				-0.783231	M		-0.203147	H
				-0.512753	M		-0.201205	H
				0.155276	M		-0.143029	H
				-0.602389	M		-0.120161	H
				-0.734492	M		-0.116471	H
				0.362704	M		-0.088893	H
				-0.786934	M		-0.0677018	H
				0.360876	M		-0.0637374	H
				-0.279692	M		-0.0566757	H
				-0.710894	M		-0.0495269	H
				-0.687215	M		-0.0481471	H
				-0.670455	M		0.0270328	H
				0.264687	M		0.0554268	H
				-0.279694	M		0.115573	H
				-1.29401	M		0.133558	H
				0.208228	M		0.160634	H
				-0.125329	M		0.193958	H
				-0.305565	M		0.209701	H
				-0.0183705	M		0.220711	H
				0.337748	M		0.235765	H
				-0.40019	M		0.258953	H
				-0.468782	M		0.281733	H
				-0.454478	M		0.281998	H
				-0.35899	M		0.310446	H
				-0.239118	M		0.388296	H
				0.263792	M		0.393404	H
				0.497445	M		0.395525	H
				-0.305331	M		0.409704	H
				-0.093764	M		0.416279	H
				-0.0834789	M		0.453819	H
				0.0402777	M		0.551456	H
				-0.354171	M		0.580096	H
				-0.240669	M		0.631359	H
				0.390756	M		0.668723	H
				-0.627033	M		0.681358	H
				-0.115834	M		0.692968	H
				-0.47952	M		0.696041	H
				0.345756	M		0.756709	H
				0.292054	M		0.771162	H
				-0.583706	M		0.836207	H
				-0.401995	M		0.867409	H
				-0.100952	M		0.88274	H
				-0.458363	M		0.910005	H
				-0.269382	M		0.933221	H
				0.995498	M		0.943089	H
				-0.379819	M		0.954581	H
				0.0046967	M		1.01968	H
				-0.685856	M		1.14643	H
				0.125865	M		1.17208	H
				-0.417288	M		1.2654	H
				-0.851687	M		1.35419	H
				0.253526	M		1.58216	H
				0.122603	M
				-0.914349	M
				-0.290998	H
				0.0668169	H
				0.657656	H
				-0.13256	H
				0.441831	H
				1.03121	H
				-0.111758	H
				0.442164	H
				0.145001	H
				0.013416	H
				-0.234213	H
				0.233574	H
				-0.0613139	H
				0.72668	H
				1.40429	H
				0.923103	H
				0.339821	H
				0.0654991	H
				0.762052	H
				-0.145814	H
				0.319094	H
				-0.0777597	H
				-0.0211234	H
				-0.0151109	H
				0.0572811	H
				1.15639	H
				1.22143	H
				-0.289617	H
				0.407263	H
				0.0948369	H
				0.798458	H
				0.351874	H
				0.707035	H
				0.967918	H
				0.690835	H
				0.24588	H
				-0.438564	H
				0.0959275	H
				0.64456	H
				0.362333	H
				0.0356137	H
				0.717848	H
				1.15843	H
				0.154097	H
				0.0392464	H
				0.430455	H
				0.682469	H
				0.482718	H
				0.668767	H
				1.31861	H
				-0.293326	H
				0.958608	H
				-0.00551054	H
				0.63655	H
				-0.0501672	H
				1.93604	H
				0.071078	H
				0.560386	H
				-0.00962378	H
				0.588165	H
				0.0648986	H
				0.840956	H
				-0.091005	H
				0.532711	H
				-0.117278	H
				1.24638	H
				0.580095	H
				0.100978	H
				0.332663	H
				-0.44995	H
				-0.356301	H
				0.190208	H
				-0.335456	H
				0.833922	H
				0.238746	H
				0.874225	H
				0.510453	H
				0.945308	H
				1.40578	H
				1.12136	H

## Sheet: Figure 4a
			TRAINING COHORT							INTERNAL COHORT1							INTERNAL COHORT 2							EXTERNAL COHORT
			RS GROUP	DFS	st1					RS GROUP	DFS	st1					RS GROUP	dfs	st1					RS GROUP	DFS	STATUS1
			L	47	0					L	74	0					L	56	0					L	36	0
			L	73	0					L	38	0					L	55	1					L	39	0
			L	79	0					L	62	0					L	60	0					L	41	0
			L	99	0					L	69	0					L	25	1					L	22	0
			L	68	0					L	74	0					L	52	0					L	12	0
			L	63	0					L	62	0					L	59	0					L	9	1
			L	67	0					L	73	0					L	40	0					L	60	0
			L	49	0					L	10	1					L	78	0					L	60	0
			L	68	0					L	51	1					L	75	0					L	92	0
			L	81	0					L	37	1					L	26	1					L	94	0
			L	95	0					L	72	0					L	78	0					L	22	1
			L	61	0					L	69	0					L	57	0					L	37	0
			L	84	0					L	36	1					L	49	0					L	32	0
			L	55	1					L	99	0					L	74	0					L	11	0
			L	74	0					L	64	0					L	27	1					L	49	0
			L	69	0					L	62	0					L	75	0					L	35	0
			L	32	0					L	67	0					L	75	0					L	56	1
			L	71	0					L	69	0					L	56	0					L	61	0
			L	69	0					L	69	0					L	74	0					L	64	0
			L	64	0					L	101	0					L	62	0					L	79	0
			L	23	1					L	49	0					L	11	1					L	37.77	0
			L	62	0					L	34	1					L	65	0					L	17	1
			L	62	0					L	62	0					L	67	0					L	55	0
			L	69	0					L	70	0					L	9	1					L	26	0
			L	49	1					L	59	0					L	69	0					L	85	0
			L	20	0					L	97	0					L	27	1					L	83	0
			L	67	0					L	37	1					L	17	1					L	42	0
			L	67	0					L	64	0					L	13	1					L	39	0
			L	110	0					L	45	0					L	77	0					L	28	0
			L	62	0					L	23	0					L	4	1					L	67	0
			L	93	0					L	74	0					L	3	1					L	34	1
			L	66	0					L	12	0					L	34	1					L	58	0
			L	68	0					L	14	1					L	62	0					L	79	0
			L	69	0					L	9	1					L	70	0					L	29	0
			L	63	0					L	64	0					L	42	0					L	82	0
			L	61	1					L	31	1					L	57	0					L	69	0
			L	63	0					M	69	0					L	69	0					L	54	0
			L	92	0					M	61	0					L	46	0					L	34	0
			L	70	0					M	73	0					L	45	0					L	42	0
			L	86	0					M	64	0					L	52	0					L	58	0
			L	66	0					M	98	0					L	22	1					L	62	0
			L	62	0					M	49	0					L	37	1					L	48	0
			L	40	1					M	55	0					L	48	0					L	32	0
			L	83	0					M	10	1					L	8	1					L	34	0
			L	20	0					M	65	0					L	75	0					L	59	0
			L	69	0					M	58	1					L	66	0					L	31	0
			L	19	1					M	108	0					L	19	1					L	56	0
			L	35	1					M	58	0					L	22	1					L	34	1
			L	69	0					M	67	0					L	34	1					L	44	0
			L	67	0					M	58	0					L	78	0					L	90	0
			L	73	0					M	59	1					L	87	0					L	85	0
			L	63	0					M	35	1					L	48	1					L	41	0
			L	115	0					M	65	0					L	43	1					L	48	0
			L	46	1					M	46	0					L	15	1					L	36	0
			L	42	0					M	36	1					L	45	0					L	34	0
			L	63	0					M	72	0					L	74	0					L	34	0
			L	19	1					M	73	0					L	36	1					L	86	0
			L	64	0					M	62	0					L	45	0					L	49	0
			L	62	0					M	62	0					L	20	1					L	42	0
			L	69	0					M	48	1					L	75	0					L	31	0
			L	69	0					M	62	0					L	57	0					L	41	0
			L	53	1					M	69	0					L	68	0					L	19	1
			L	41	1					M	43	1					L	24	1					L	70	0
			L	65	0					M	8	1					L	63	0					L	19	0
			L	69	0					M	8	1					L	46	0					L	81	0
			L	81	0					M	14	1					L	73	0					L	16	1
			L	62	0					M	14	1					L	13	1					L	44	0
			L	16	1					M	73	0					L	26	0					L	53	0
			L	63	0					M	58	0					L	86	0					L	77	0
			L	25	1					M	19	1					L	3	1					L	84	0
			L	51	0					M	45	0					L	30	1					L	34	0
			L	74	0					M	5	1					L	57	0					L	23	1
			L	64	0					M	16	1					L	76	0					L	57	0
			L	18	1					M	63	0					L	10	1					L	78	0
			L	62	0					M	16	1					L	57	0					L	38	0
			L	64	0					M	70	0					L	86	0					L	14	1
			L	63	0					M	7	1					L	70	0					L	44	0
			L	5	1					M	61	0					L	44	0					L	85	0
			L	58	0					M	59	0					L	78	0					L	8	1
			L	13	1					M	34	1					L	1	1					L	37	0
			M	73	0					M	8	1					L	6	1					L	51	0
			M	41	1					M	7	1					L	25	1					L	67	0
			M	64	0					M	9	1					L	57	0					L	42	0
			M	58	0					M	35	1					L	7	1					L	23	0
			M	44	0					M	18	1					L	45	0					L	19	0
			M	73	0					M	44	0					L	15	1					L	21	1
			M	67	0					M	58	0					L	49	1					L	42	0
			M	48	1					M	10	1					L	78	0					L	40	0
			M	87	0					M	26	1					L	30	1					L	53	0
			M	61	0					M	19	1					L	58	0					L	53	0
			M	67	0					M	43	0					L	49	1					L	30	0
			M	63	0					M	45	1					L	43	1					L	30	0
			M	74	0					M	18	1					L	77	0					L	23	1
			M	92	0					M	8	1					L	20	0					L	34	0
			M	62	0					M	7	1					L	5	1					L	55	0
			M	62	0					H	62	0					L	22	1					L	83	0
			M	52	0					H	102	0					L	55	0					L	74	0
			M	65	0					H	47	0					L	14	0					L	45	0
			M	16	1					H	74	0					L	7	1					L	53	0
			M	63	0					H	62	0					L	84	0					L	22	0
			M	74	0					H	62	0					L	59	0					L	37	0
			M	67	0					H	33	1					L	27	1					L	40	0
			M	36	0					H	8	1					L	10	1					L	65	0
			M	64	0					H	36	1					L	87	0					L	40	0
			M	34	1					H	84	0					L	52	0					L	85	0
			M	15	1					H	61	0					L	45	0					L	18	1
			M	20	1					H	99	0					L	31	0					L	30	0
			M	30	1					H	67	0					L	66	0					L	8	1
			M	64	0					H	72	0					L	8	1					L	56	0
			M	49	0					H	68	0					L	69	0					L	39	0
			M	93	0					H	3	1					L	10	1					L	60	0
			M	64	0					H	9	1					L	75	0					L	90	0
			M	52	0					H	29	1					L	21	1					L	69	0
			M	29	1					H	3	1					L	64	0					L	29	0
			M	62	0					H	21	1					L	63	0					L	19	0
			M	15	0					H	23	1					L	3	1					L	52	0
			M	64	0					H	19	1					L	4	1					L	68	0
			M	7	1					H	12	0					L	30	0					L	66	0
			M	65	0					H	15	1					L	26	1					L	58	0
			M	67	0					H	48	1					L	72	0					L	64	0
			M	41	1					H	9	1					L	69	0					L	69	0
			M	68	0					H	8	1					L	51	0					L	11	0
			M	61	0					H	6	1					L	8	1					L	10	0
			M	78	1					H	11	1					L	80	0					L	26	1
			M	56	0					H	5	1					L	39	1					L	32	0
			M	64	0					H	8	1					L	91	0					L	30	1
			M	65	0					H	27	1					L	21	1					L	62	0
			M	62	0					H	37	1					L	44	1					L	46	0
			M	10	1					H	49	1					L	7	1					L	37	1
			M	67	0					H	6	1					L	38	1					L	33	0
			M	11	1					H	12	1					L	8	1					L	18	1
			M	19	1					H	10	1					L	44	0					L	63	0
			M	3	1					H	44	0					L	11	1					L	9	1
			M	41	1					H	12	1					L	6	1					L	61	0
			M	3	1					H	36	0					L	32	1					L	78	0
			M	16	1					H	34	1					L	54	0					L	17	1
			M	6	1					H	45	1					L	76	0					L	33	0
			M	8	1					H	8	1					L	8	1					L	17	0
			M	2	1					H	8	1					L	72	0					L	89	0
			M	61	0					H	5	1					L	59	0					L	32	0
			M	73	0					H	23	1					L	53	0					L	32	0
			M	32	1					H	6	1					L	59	0					L	28	1
			M	69	0					H	11	1					L	31	1					L	29	1
			M	16	1					H	19	1					L	54	1					L	70	0
			M	5	0					H	3	1					L	34	1					L	63	0
			M	11	1					H	25	1					L	59	0					L	28	0
			M	4	1					H	15	1					L	51	0					L	29	1
			M	19	1					H	20	1					M	42	1					L	73	0
			M	15	1					H	20	1					M	69	0					L	36	0
			M	8	1					H	10	1					M	71	0					L	29.73	0
			M	15	1					H	48	1					M	2	1					L	24	0
			M	10	1					H	10	1					M	77	0					L	70	0
			M	4	1					H	22	1					M	61	0					L	23	0
			M	4	1					H	1	1					M	69	0					L	39	0
			M	18	1					H	70	0					M	51	0					L	88	0
			M	9	1					H	3	1					M	40	0					L	88	0
			M	22	1					H	23	1					M	3	1					L	20	0
			M	25	0					H	19	1					M	5	1					L	21	0
			M	11	1												M	45	0					L	23	0
			M	19	0												M	62	0					L	4	1
			H	29	1												M	5	1					L	51	0
			H	62	0												M	19	0					L	14	1
			H	63	0												M	3	1					L	34	1
			H	62	0												M	27	1					L	52	0
			H	61	0												M	11	1					L	62	0
			H	49	0												M	37	0					L	34	0
			H	27	1												M	52	0					L	27	0
			H	74	0												M	42	1					L	42	0
			H	104	0												M	11	1					L	82	0
			H	65	0												M	89	0					L	34	0
			H	97	0												M	47	0					L	19	0
			H	65	0												M	20	1					L	51	0
			H	67	0												M	60	0					L	17	0
			H	41	1												M	58	0					L	29	0
			H	71	0												M	5	1					L	18	1
			H	14	1												M	65	0					L	38	0
			H	51	1												M	43	1					L	17	1
			H	11	1												M	77	0					L	47	0
			H	8	1												M	61	0					L	78	0
			H	7	1												M	52	0					L	61	0
			H	17	1												M	67	0					L	43	0
			H	99	0												M	68	0					L	43	0
			H	59	0												M	5	1					L	48	0
			H	11	1												M	53	0					L	38	0
			H	74	0												M	48	0					L	14	1
			H	49	0												M	57	0					L	71	0
			H	39	1												M	63	0					L	42	0
			H	30	1												M	10	1					L	31	0
			H	64	0												M	20	1					L	8	1
			H	14	1												M	51	1					L	45.1	0
			H	62	0												M	17	1					L	27	1
			H	30	1												M	11	1					L	67	0
			H	57	0												M	50	0					L	51	0
			H	13	1												M	7	1					L	3	1
			H	39	1												M	22	1					L	41	0
			H	25	1												M	42	0					L	34	0
			H	65	0												M	18	1					L	52	0
			H	44	0												M	61	0					L	23	0
			H	4	1												M	3	1					L	64	0
			H	62	1												M	50	1					L	23	0
			H	13	1												M	67	0					L	54	0
			H	9	1												M	69	0					L	35	0
			H	20	1												M	15	1					L	15	0
			H	61	0												M	28	1					L	76	0
			H	19	1												M	52	1					L	78	0
			H	16	1												M	89	0					L	31	0
			H	35	0												M	55	0					L	9	1
			H	17	1												M	6	1					L	39	0
			H	20	1												M	19	1					L	88	0
			H	7	1												M	29	1					L	12.25	1
			H	16	1												M	4	1					L	12	1
			H	5	1												M	9	1					L	33	0
			H	11	1												M	46	1					L	30	0
			H	1	1												M	21	0					L	41	0
			H	4	1												M	54	0					L	74	0
			H	44	1												M	28	1					L	46	0
			H	9	1												M	4	1					L	37	1
			H	6	1												M	86	0					L	36	0
			H	16	1												M	32	1					L	22	1
			H	2	1												M	26	1					L	49	0
			H	8	0												M	66	0					L	86	0
			H	47	1												M	54	0					L	34	1
			H	7	1												M	65	1					L	38	0
			H	12	1												M	60	0					L	21	1
			H	6	1												M	58	0					L	42	0
			H	31	1												M	33	0					L	76	0
			H	3	1												M	47	1					L	39	0
			H	9	1												M	79	0					L	32	0
			H	6	1												M	5	1					L	48	0
			H	25	1												M	56	0					L	35	1
			H	9	1												M	48	0					L	83	0
			H	45	0												M	54	0					L	82	0
			H	3	1												M	78	0					L	44	0
			H	58	1												M	68	0					L	40	1
			H	47	0												M	52	0					L	86	0
			H	34	1												M	49	0					L	49	0
			H	19	1												M	76	0					L	85	0
			H	48	1												M	74	0					L	60	0
			H	16	1												M	63	0					L	10	0
			H	5	1												M	84	0					L	4	1
																	M	26	1					L	16	1
																	M	74	0					L	26	1
																	M	15	1					L	23	0
																	M	2	1					L	79	0
																	M	5	1					L	32	1
																	M	80	0					L	7	0
																	M	52	0					L	71	0
																	M	8	1					L	16	0
																	M	25	1					L	94	0
																	M	48	0					L	51	0
																	M	50	1					L	4	1
																	M	63	0					L	59	0
																	M	48	0					L	47	0
																	M	44	1					L	86	0
																	M	63	0					L	58	0
																	M	2	1					L	18	1
																	M	75	0					L	24	1
																	M	43	0					L	13	1
																	M	4	1					L	32	0
																	M	77	0					L	40	0
																	M	60	0					L	35	1
																	M	66	0					L	13	1
																	M	56	1					L	34	0
																	M	6	1					L	62	0
																	M	86	0					L	44	0
																	M	80	0					L	35	0
																	M	57	0					L	86	0
																	M	50	0					L	14	0
																	M	75	0					L	13	0
																	M	48	0					L	43	0
																	M	49	1					L	89	0
																	M	66	0					L	85	0
																	M	46	0					L	85	0
																	M	48	0					L	62	0
																	M	14	1					L	26	0
																	M	28	1					L	41	0
																	M	46	1					L	69	0
																	M	47	0					L	61	0
																	M	28	0					L	35	1
																	M	10	1					L	67	0
																	M	51	0					L	67	0
																	M	4	1					L	53	0
																	M	53	0					L	34	0
																	M	20	1					L	22	0
																	M	66	1					L	43	0
																	M	53	0					L	33	0
																	M	30	0					L	26	1
																	M	50	1					L	50	1
																	M	64	0					L	56	0
																	M	49	1					L	58	0
																	M	43	1					L	11	1
																	M	15	1					L	33	0
																	M	27	1					L	16	1
																	M	7	1					L	30	0
																	M	10	1					L	29	0
																	M	16	1					L	27	1
																	M	26	1					L	85	0
																	M	37	0					L	11	0
																	M	2	1					L	28	0
																	M	80	0					L	1	1
																	M	67	0					L	8	1
																	M	38	1					L	76	0
																	M	90	0					L	48	0
																	M	5	1					L	4	1
																	M	12	1					L	51	1
																	M	54	1					L	21	1
																	M	69	0					L	17	0
																	M	20	1					L	49	0
																	M	54	0					L	48	0
																	M	5	1					L	48	0
																	M	8	1					L	44	0
																	M	4	1					L	41	0
																	M	12	1					L	6	1
																	M	45	1					L	87	0
																	M	60	0					L	15	1
																	M	4	1					L	14	0
																	M	2	1					L	73	0
																	M	64	0					L	47	0
																	M	2	1					L	22	0
																	M	17	1					L	39	0
																	M	27	0					L	59	0
																	M	39	0					L	41	0
																	M	1	1					L	65	0
																	M	8	1					L	74	0
																	M	6	1					L	41	1
																	M	26	1					L	37	0
																	H	15	1					L	52	0
																	H	74	0					L	61	0
																	H	41	0					L	19	0
																	H	16	1					L	35	0
																	H	10	1					L	9	1
																	H	42	0					L	84	0
																	H	68	0					L	35	0
																	H	21	1					L	53	0
																	H	5	1					L	42	0
																	H	74	0					L	6	1
																	H	2	1					L	35	0
																	H	35	1					L	29	0
																	H	38	0					L	48	1
																	H	60	0					L	23	0
																	H	60	0					L	47	0
																	H	62	0					L	78	0
																	H	5	1					L	54	0
																	H	28	1					L	7	1
																	H	62	0					L	73	0
																	H	13	1					L	35	0
																	H	38	0					L	15	0
																	H	50	0					L	10	0
																	H	22	1					L	60	0
																	H	5	1					L	28	1
																	H	72	0					L	51	1
																	H	69	0					L	53	0
																	H	13	1					L	63	0
																	H	24	1					L	36	0
																	H	8	1					L	41	0
																	H	8	1					L	36	0
																	H	36	1					L	50	0
																	H	4	1					L	69	0
																	H	30	0					L	14	1
																	H	2	1					L	50	1
																	H	14	1					L	54	0
																	H	8	1					L	69	0
																	H	8	1					L	16	1
																	H	32	1					L	47	0
																	H	75	0					L	85	0
																	H	62	0					L	85	0
																	H	2	1					L	38	0
																	H	5	1					L	34	0
																	H	77	0					M	46	1
																	H	47	1					M	62	0
																	H	42	1					M	39	0
																	H	20	1					M	54	0
																	H	40	0					M	52	0
																	H	26	1					M	53	0
																	H	56	0					M	46	0
																	H	66	0					M	28	1
																	H	9	1					M	59	0
																	H	52	0					M	42	0
																	H	6	1					M	50	0
																	H	44	0					M	58	0
																	H	6	1					M	13	0
																	H	24	1					M	19	1
																	H	15	1					M	38	0
																	H	19	1					M	36	0
																	H	89	0					M	49	0
																	H	5	1					M	78	0
																	H	22	1					M	20	0
																	H	47	0					M	9	1
																	H	89	0					M	67	0
																	H	15	1					M	74	0
																	H	23	0					M	13	1
																	H	52	1					M	34	1
																	H	28	1					M	31	0
																	H	14	1					M	22	0
																	H	7	1					M	53	0
																	H	16	1					M	53	0
																	H	12	1					M	47	0
																	H	73	0					M	9	1
																	H	1	1					M	85	0
																	H	8	1					M	38	0
																	H	2	1					M	41	0
																	H	2	1					M	10	0
																	H	6	1					M	10	1
																	H	47	1					M	22	0
																	H	2	1					M	38	0
																	H	21	1					M	13	1
																	H	10	1					M	40	0
																	H	2	1					M	40	0
																	H	20	1					M	79	0
																	H	9	1					M	18	1
																	H	2	1					M	43	1
																	H	14	1					M	12	1
																	H	56	0					M	23	1
																	H	56	0					M	66	0
																	H	49	1					M	57	0
																	H	9	1					M	32	0
																	H	56	0					M	75	0
																	H	13	1					M	46	0
																	H	53	0					M	53	0
																	H	6	1					M	30	0
																	H	59	1					M	28	1
																	H	4	1					M	27	1
																	H	10	1					M	82	0
																	H	48	0					M	84	0
																	H	22	1					M	33	0
																	H	16	1					M	21	1
																	H	68	1					M	68	0
																	H	5	1					M	50	0
																	H	82	0					M	32	1
																	H	4	1					M	1	1
																	H	23	0					M	23	1
																	H	40	1					M	64	0
																	H	32	1					M	59	0
																	H	61	0					M	52	0
																	H	66	0					M	36	0
																	H	42	1					M	15	0
																	H	26	1					M	63	0
																	H	53	0					M	31	1
																	H	35	1					M	11	1
																	H	66	0					M	71	0
																	H	8	1					M	88	0
																	H	55	0					M	40	0
																	H	4	1					M	45	1
																	H	8	1					M	8	1
																	H	6	1					M	12	1
																	H	6	1					M	26	1
																	H	10	1					M	76	0
																	H	2	1					M	46	0
																	H	77	0					M	31	0
																	H	27	1					M	76	0
																	H	24	1					M	26	0
																	H	48	0					M	27	1
																	H	11	1					M	78	0
																	H	8	1					M	56	0
																	H	13	0					M	21	1
																	H	24	1					M	11	1
																	H	4	1					M	27	1
																	H	5	1					M	30	1
																	H	6	1					M	38	0
																	H	3	1					M	78	0
																	H	7	1					M	63	0
																	H	41	1					M	16	0
																	H	4	1					M	55	0
																	H	1	1					M	12	1
																	H	65	0					M	43	0
																	H	57	0					M	19	0
																	H	18	1					M	41	0
																	H	8	1					M	38	0
																	H	50	0					M	37	1
																	H	53	1					M	35	0
																	H	62	1					M	34	0
																	H	69	0					M	16	0
																	H	6	1					M	38	0
																	H	1	1					M	26	1
																	H	2	1					M	36	1
																	H	53	1					M	9	1
																	H	35	0					M	78	0
																	H	68	0					M	79	0
																	H	16	1					M	11	0
																	H	5	1					M	56	1
																	H	9	1					M	31	0
																	H	21	1					M	60	0
																	H	7	1					M	47	0
																	H	19	0					M	32	0
																	H	12	1					M	42	0
																	H	1	1					M	27	1
																	H	54	1					M	76	0
																	H	37	1					M	71	0
																	H	8	1					M	34	0
																	H	2	1					M	17	1
																	H	58	1					M	38	0
																	H	13	1					M	84	0
																	H	88	0					M	23	1
																	H	7	1					M	52	0
																	H	69	0					M	7	1
																	H	66	0					M	39	0
																	H	4	1					M	31	0
																	H	3	1					M	23.17	0
																	H	8	1					M	41	0
																	H	5	1					M	66	0
																	H	9	1					M	39	0
																	H	15	1					M	10	1
																	H	6	1					M	66	0
																	H	23	1					M	10	1
																	H	72	0					M	19	1
																	H	3	1					M	82	0
																	H	71	0					M	31	0
																	H	38	0					M	37	0
																	H	13	1					M	20	0
																	H	5	1					M	8	1
																	H	9	1					M	38	0
																	H	12	1					M	10	0
																	H	9	1					M	14	1
																	H	10	1					M	31	0
																	H	91	0					M	59	0
																	H	50	0					M	37	1
																	H	34	1					M	13	1
																	H	18	1					M	30	1
																	H	1	1					M	38	0
																	H	8	1					M	47	0
																	H	49	0					M	30	0
																	H	28	1					M	18	1
																								M	72	0
																								M	32.43	1
																								M	14	1
																								M	62	0
																								M	87	0
																								M	43	0
																								M	11	0
																								M	16	1
																								M	63	0
																								M	13	1
																								M	77	0
																								M	11	0
																								M	54	0
																								M	63	0
																								M	46	0
																								M	30	0
																								M	51	0
																								M	33	0
																								M	10	0
																								M	55	0
																								M	56	0
																								M	56	0
																								M	41	0
																								M	12	0
																								M	36	0
																								M	24	0
																								M	51	0
																								M	89	0
																								M	39	0
																								M	20	1
																								M	19	0
																								M	69	0
																								M	37	0
																								M	19	1
																								M	28	0
																								M	11	0
																								M	13	0
																								M	88	0
																								M	39.53	0
																								M	35	0
																								M	35	1
																								M	5	1
																								M	27	1
																								M	15	1
																								M	36	0
																								M	34	0
																								M	15	1
																								M	23	1
																								M	48	0
																								M	42	0
																								M	42	0
																								M	56	0
																								M	9	0
																								M	82	0
																								M	23	1
																								M	68	0
																								M	19	1
																								M	17	0
																								M	54	0
																								M	37	0
																								M	8	1
																								M	38	0
																								M	41	0
																								M	49	0
																								M	24	1
																								M	34	0
																								M	27	1
																								M	37	0
																								M	28	1
																								M	40	0
																								M	24	1
																								M	29	0
																								M	62	0
																								M	17	1
																								M	52	0
																								M	57	0
																								M	65	0
																								M	7	1
																								M	76	0
																								M	63	0
																								M	44	0
																								M	11	1
																								M	58	0
																								M	35	0
																								M	85	0
																								M	34	0
																								M	85	0
																								M	61	0
																								M	46	0
																								M	20	0
																								M	51	0
																								M	13	1
																								M	38	0
																								M	16	1
																								M	55	0
																								M	34	0
																								M	49	0
																								M	37	0
																								M	57	0
																								M	35	0
																								M	65	0
																								M	16	1
																								M	21	1
																								M	69	0
																								M	42	0
																								M	21	1
																								M	74	0
																								M	86	0
																								M	37	0
																								M	43	0
																								M	32	1
																								M	37	0
																								M	6	1
																								M	42	1
																								M	12	1
																								M	11	1
																								M	75	0
																								M	10	1
																								M	65	0
																								M	33	0
																								M	38	0
																								M	71	0
																								M	5	1
																								M	39	0
																								M	47	0
																								M	53	0
																								M	56	0
																								M	33	0
																								M	71	0
																								M	9	1
																								M	44	0
																								M	59	0
																								M	59	0
																								M	23	0
																								M	11	0
																								M	41	1
																								M	40	0
																								M	66	0
																								M	34	0
																								M	10	0
																								M	39	0
																								M	43	1
																								M	25	1
																								M	10	1
																								M	34	0
																								M	34	1
																								M	60	1
																								M	17	0
																								M	25	1
																								M	18	1
																								M	41	0
																								M	16	1
																								M	68	0
																								M	38	0
																								M	22	0
																								M	31	0
																								M	19	0
																								M	31	1
																								M	37	0
																								M	40	0
																								M	44	0
																								M	39	0
																								M	78	0
																								M	45	0
																								M	29	0
																								M	41	0
																								M	31	1
																								M	62	0
																								M	37	0
																								M	58	0
																								M	23	1
																								M	56	0
																								M	67	0
																								M	62	0
																								M	55	0
																								M	18	1
																								M	34	0
																								M	56	0
																								M	11	0
																								M	37	0
																								M	50	0
																								M	66	0
																								M	76	0
																								M	7	0
																								M	36	1
																								M	65	0
																								M	13	1
																								M	77	0
																								M	32	0
																								M	69	0
																								M	41	0
																								M	85	0
																								M	63	0
																								M	19	1
																								M	16	1
																								M	29	1
																								M	26	0
																								M	84	0
																								M	11	0
																								M	45	1
																								M	66	0
																								M	16	0
																								M	57	0
																								M	14	1
																								M	10	1
																								M	21	0
																								M	76	0
																								M	45	0
																								M	30	0
																								M	42	0
																								M	62	0
																								M	7	0
																								M	82	0
																								M	11	1
																								M	53	0
																								M	28	0
																								M	40	0
																								M	33	0
																								M	45	0
																								M	45	0
																								M	72	0
																								M	16	1
																								M	21	1
																								M	79	0
																								M	19	1
																								M	22	1
																								M	39	0
																								M	28	0
																								M	23	1
																								M	39	0
																								M	46	0
																								M	24	1
																								M	9	0
																								M	65	0
																								M	83	0
																								M	29	1
																								M	36	0
																								H	14	1
																								H	31	1
																								H	8	1
																								H	21	1
																								H	14	1
																								H	11	0
																								H	56	0
																								H	8	1
																								H	16	1
																								H	59	0
																								H	57	0
																								H	29	1
																								H	18	1
																								H	43	0
																								H	38	0
																								H	16	1
																								H	66	0
																								H	31	1
																								H	50	1
																								H	10	1
																								H	21	1
																								H	7	1
																								H	34	1
																								H	30	1
																								H	65	0
																								H	28	0
																								H	23	0
																								H	41	0
																								H	27	0
																								H	61	0
																								H	23	1
																								H	26	0
																								H	2	1
																								H	53	1
																								H	32	0
																								H	24	1
																								H	12	0
																								H	51	0
																								H	79	0
																								H	23	1
																								H	34	0
																								H	64	0
																								H	12	1
																								H	14	0
																								H	9	1
																								H	16	1
																								H	70	0
																								H	35	0
																								H	18	1
																								H	32.47	0
																								H	61	0
																								H	44	0
																								H	28	0
																								H	11	1
																								H	36	0
																								H	51	1
																								H	79	0
																								H	12	0
																								H	24	1
																								H	22	0
																								H	75	0
																								H	25	1
																								H	19	0
																								H	32	1
																								H	73	0
																								H	74	0
																								H	26	1
																								H	68	0
																								H	40	0
																								H	24	0
																								H	65	0
																								H	5	1
																								H	4	1
																								H	5	1
																								H	37	0
																								H	10	0
																								H	14	1
																								H	36.27	0
																								H	29	0
																								H	48	0
																								H	18	0
																								H	12	0
																								H	10	1
																								H	31	1
																								H	50	0
																								H	16	0
																								H	41	0
																								H	56	0
																								H	9	1
																								H	39	0
																								H	40	0
																								H	27	0
																								H	18	1
																								H	44	0
																								H	29	1
																								H	10	0
																								H	12	1
																								H	45	1
																								H	21	1
																								H	72	0
																								H	74	0
																								H	68	0
																								H	34	0
																								H	22	1
																								H	56	0
																								H	13	1
																								H	21	0
																								H	14	1
																								H	32	0
																								H	78	0
																								H	32	0
																								H	70	0
																								H	16	1
																								H	41	0
																								H	9	1
																								H	14	1
																								H	76	0
																								H	22	0
																								H	22	0
																								H	10	0
																								H	17	1
																								H	16	1
																								H	76	0
																								H	63	0
																								H	65	0
																								H	36	0
																								H	16	1
																								H	50	0
																								H	39	0
																								H	18	0
																								H	77	0
																								H	19	0
																								H	11	0
																								H	16	1
																								H	39	0
																								H	5	1
																								H	65	0
																								H	63	0
																								H	7	0
																								H	57	0
																								H	10	0
																								H	57	0
																								H	59	0
																								H	19	1
																								H	22	1
																								H	19	1
																								H	18	0
																								H	79	0
																								H	12	1
																								H	69	0
																								H	24	0
																								H	40	0
																								H	16	1
																								H	2	1
																								H	13	1
																								H	94	0
																								H	48	0
																								H	36	0
																								H	1	1
																								H	40	0
																								H	53	0
																								H	18	1
																								H	3	1
																								H	10	1
																								H	51	0
																								H	42	0
																								H	35	0
																								H	38	0
																								H	73	0
																								H	13	1
																								H	5	1
																								H	14	1
																								H	72	0
																								H	41	0
																								H	75	0
																								H	27	0
																								H	43	1
																								H	31.45	0
																								H	54	0
																								H	9	1
																								H	44	0
																								H	24	1
																								H	47	0
																								H	32	0
																								H	52	0
																								H	19	1
																								H	4	1
																								H	12	1
																								H	55	0
																								H	40	0
																								H	21	0
																								H	23	0
																								H	21	1
																								H	59	0
																								H	60	0
																								H	57	0
																								H	5	1
																								H	13	0
																								H	40	1
																								H	58	0
																								H	23	1
																								H	16	1
																								H	10	1
																								H	18	0
																								H	36	0
																								H	70	0
																								H	5	1
																								H	31	0
																								H	90	0
																								H	33	1
																								H	33	1
																								H	46	0
																								H	4	1
																								H	52	0
																								H	33	1
																								H	59	0
																								H	43	0
																								H	16	1
																								H	45	1
																								H	13	1
																								H	3	1
																								H	21	1
																								H	68	0
																								H	47	0
																								H	23	1
																								H	6	1
																								H	21	1
																								H	15	1
																								H	32	0
																								H	32	0
																								H	22	1
																								H	8	1
																								H	40	0
																								H	57	0
																								H	87	0
																								H	17	0
																								H	10	0
																								H	23	0
																								H	7	1
																								H	5	1
																								H	80	0
																								H	51	0
																								H	37	0
																								H	29	0
																								H	20	1
																								H	62	0
																								H	12	1
																								H	14	1
																								H	10	1
																								H	23	0
																								H	5	1
																								H	16	1
																								H	12	0
																								H	30	1
																								H	6	1
																								H	78	0
																								H	33	1
																								H	19	1
																								H	64	0
																								H	7	1
																								H	10	1
																								H	64	0
																								H	45	0
																								H	17	1
																								H	14	1
																								H	29	0
																								H	29	0
																								H	6	1
																								H	6	1
																								H	46	0
																								H	56	0
																								H	81	0
																								H	69	0
																								H	10	0
																								H	14	1
																								H	32	1
																								H	11	0
																								H	10	1
																								H	50	0
																								H	17	1
																								H	2	1
																								H	36	0
																								H	67	0
																								H	78	0
																								H	13	1
																								H	28	0
																								H	3	1
																								H	15	1
																								H	13	1
																								H	31	0
																								H	63	0
																								H	31	1
																								H	24	1
																								H	52	0
																								H	89	0
																								H	52	0
																								H	14	0
																								H	85	0
																								H	65	0
																								H	12	1
																								H	74	0
																								H	20	0
																								H	23	1
																								H	67	0
																								H	17	1
																								H	12	1
																								H	11	0
																								H	65	0
																								H	59	0
																								H	69	0
																								H	18	0
																								H	27	1
																								H	10	1
																								H	42	0
																								H	66	0
																								H	15	1
																								H	9	1
																								H	81	0
																								H	74	0
																								H	9	1
																								H	36	1
																								H	38	1
																								H	17	1
																								H	16	0
																								H	43	0
																								H	62	0
																								H	19	1
																								H	44	0
																								H	10	1
																								H	37	0
																								H	53	0
																								H	18	0
																								H	39	0
																								H	31	1
																								H	49	0
																								H	15	1
																								H	53	0
																								H	27	1
																								H	28	0
																								H	23	0
																								H	38	1
																								H	75	0
																								H	27	0
																								H	57	0
																								H	78	0
																								H	19.17	1
																								H	32	1
																								H	66	0
																								H	41	0
																								H	8	1
																								H	54	0
																								H	22	1
																								H	10	0
																								H	62	0
																								H	14	1
																								H	38	0
																								H	9	1
																								H	85	0
																								H	15	1
																								H	18	1
																								H	24	1
																								H	9	1
																								H	84	0
																								H	21	1
																								H	22	1
																								H	21	1
																								H	39	0
																								H	1	1
																								H	4	1
																								H	36	0
																								H	33	0
																								H	38	0
																								H	26	1
																								H	23	0
																								H	91	0
																								H	7	1
																								H	13	1
																								H	16	1
																								H	19	1
																								H	7	1
																								H	19	0
																								H	18	1
																								H	58	0
																								H	21	1
																								H	42	1
																								H	15	1
																								H	57	0
																								H	47	0
																								H	35	1
																								H	18	1
																								H	2	1
																								H	67	0
																								H	71	0
																								H	85	0
																								H	17	1
																								H	76	0
																								H	85	0
																								H	4	1
																								H	42	0
																								H	9	1
																								H	78	0
																								H	20	1
																								H	15	1
																								H	6	1
																								H	17	1
																								H	18	1
																								H	28	0
																								H	32	0
																								H	21	1
																								H	5	1
																								H	10	0
																								H	10	1
																								H	5	1
																								H	4	1
																								H	67	0
																								H	9	1
																								H	31	1
																								H	17	1
																								H	60	0
																								H	42	0
																								H	90	0
																								H	15	0
																								H	11	1
																								H	16	0
																								H	55	0
																								H	57	1
																								H	5	1
																								H	34	1
																								H	42	0
																								H	46	1
																								H	67	0
																								H	54	0
																								H	11	1
																								H	13	1
																								H	15	1
																								H	34	1
																								H	16	1
																								H	6	1
																								H	2	1
																								H	61	0
																								H	39	0
																								H	21	1
																								H	35	0
																								H	6	1
																								H	51	0
																								H	13	1
																								H	37	0
																								H	10	0
																								H	74	0
																								H	90	0
																								H	21	1
																								H	17	1
																								H	56	0
																								H	17	1
																								H	10	0
																								H	51	0
																								H	64	1
																								H	15	0
																								H	10	1
																								H	20	0
																								H	21	1
																								H	23	1
																								H	39	0
																								H	1	1
																								H	19	1
																								H	29	1
																								H	1	1
																								H	9	1
																								H	57	0
																								H	25	1
																								H	13	1
																								H	69	0

## Sheet: Figure 4b
	TRAINING COHORT				INTERNAL COHORT1					INTERNAL COHORT2					EXTERNAL COHORT
	RS GROUP	OS	st2		RS GROUP	OS	st2			RS GROUP	os	st2			RS GROUP	OS2	STATUS2
	L	47	0		L	74	0			L	56	0			L	36	0
	L	73	0		L	38	0			L	55	0			L	39	0
	L	79	0		L	62	0			L	60	0			L	41	0
	L	99	0		L	69	0			L	45	1			L	22	0
	L	68	0		L	74	0			L	52	0			L	12	0
	L	63	0		L	62	0			L	59	0			L	9	1
	L	67	0		L	73	0			L	40	0			L	60	0
	L	49	0		L	42	0			L	78	0			L	60	0
	L	68	0		L	54	1			L	75	0			L	92	0
	L	81	0		L	57	1			L	26	1			L	94	0
	L	95	0		L	72	0			L	78	0			L	25	1
	L	61	0		L	69	0			L	57	0			L	37	0
	L	84	0		L	46	1			L	49	0			L	32	0
	L	78	1		L	99	0			L	74	0			L	11	0
	L	74	0		L	64	0			L	47	1			L	49	0
	L	69	0		L	62	0			L	75	0			L	35	0
	L	32	0		L	67	0			L	75	0			L	67	0
	L	71	0		L	69	0			L	56	0			L	61	0
	L	69	0		L	69	0			L	74	0			L	64	0
	L	64	0		L	101	0			L	62	0			L	79	0
	L	33	0		L	49	0			L	17	1			L	37.77	0
	L	62	0		L	54	0			L	65	0			L	23	1
	L	62	0		L	62	0			L	67	0			L	55	0
	L	69	0		L	70	0			L	28	0			L	26	0
	L	53	1		L	59	0			L	69	0			L	85	0
	L	20	0		L	97	0			L	29	1			L	83	0
	L	67	0		L	39	1			L	17	1			L	42	0
	L	67	0		L	64	0			L	14	1			L	39	0
	L	110	0		L	45	0			L	77	0			L	28	0
	L	62	0		L	23	0			L	20	1			L	67	0
	L	93	0		L	74	0			L	5	1			L	36	0
	L	66	0		L	12	1			L	41	1			L	58	0
	L	68	0		L	35	1			L	62	0			L	79	0
	L	69	0		L	9	0			L	70	0			L	29	0
	L	63	0		L	64	0			L	42	0			L	82	0
	L	71	1		L	47	1			L	57	0			L	69	0
	L	63	0		M	69	0			L	69	0			L	54	0
	L	92	0		M	61	0			L	46	0			L	34	0
	L	70	0		M	73	0			L	45	0			L	42	0
	L	86	0		M	64	0			L	52	0			L	58	0
	L	66	0		M	98	0			L	35	0			L	62	0
	L	62	0		M	49	0			L	37	1			L	48	0
	L	80	0		M	55	0			L	48	0			L	32	0
	L	83	0		M	14	1			L	9	1			L	34	0
	L	20	0		M	65	0			L	75	0			L	59	0
	L	69	0		M	68	1			L	66	0			L	31	0
	L	31	1		M	108	0			L	20	1			L	56	0
	L	65	1		M	58	0			L	45	1			L	71	1
	L	69	0		M	67	0			L	44	1			L	44	0
	L	67	0		M	58	0			L	78	0			L	90	0
	L	73	0		M	79	1			L	87	0			L	85	0
	L	63	0		M	40	1			L	48	1			L	41	0
	L	115	0		M	65	0			L	60	0			L	48	0
	L	53	1		M	46	0			L	27	1			L	36	0
	L	42	0		M	56	0			L	45	0			L	34	0
	L	63	0		M	72	0			L	74	0			L	34	0
	L	58	0		M	73	0			L	56	0			L	86	0
	L	64	0		M	62	0			L	45	0			L	49	0
	L	62	0		M	62	0			L	36	1			L	42	0
	L	69	0		M	101	0			L	75	0			L	31	0
	L	69	0		M	62	0			L	57	0			L	41	0
	L	56	1		M	69	0			L	68	0			L	20	1
	L	45	1		M	57	1			L	54	0			L	70	0
	L	65	0		M	14	1			L	63	0			L	19	0
	L	69	0		M	15	1			L	46	0			L	81	0
	L	81	0		M	14	1			L	73	0			L	21	1
	L	62	0		M	18	1			L	24	1			L	44	0
	L	25	1		M	73	0			L	26	0			L	53	0
	L	63	0		M	58	0			L	86	0			L	77	0
	L	47	1		M	20	1			L	10	1			L	84	0
	L	51	0		M	45	0			L	69	0			L	34	0
	L	74	0		M	5	1			L	57	0			L	25	1
	L	64	0		M	18	1			L	76	0			L	57	0
	L	38	0		M	63	0			L	13	1			L	78	0
	L	62	0		M	35	1			L	57	0			L	38	0
	L	64	0		M	70	0			L	86	0			L	14	1
	L	63	0		M	37	1			L	70	0			L	44	0
	L	13	0		M	61	0			L	44	0			L	85	0
	L	58	0		M	59	0			L	78	0			L	8	1
	L	15	1		M	62	1			L	2	1			L	37	0
	M	73	0		M	9	1			L	7	1			L	51	0
	M	55	1		M	8	1			L	25	1			L	67	0
	M	64	0		M	9	0			L	57	0			L	42	0
	M	58	0		M	54	1			L	19	0			L	23	0
	M	44	0		M	28	1			L	45	0			L	19	0
	M	73	0		M	44	0			L	15	1			L	27	1
	M	67	0		M	58	0			L	49	0			L	42	0
	M	54	1		M	43	0			L	78	0			L	40	0
	M	87	0		M	32	0			L	60	0			L	53	0
	M	61	0		M	21	1			L	58	0			L	53	0
	M	67	0		M	43	0			L	49	0			L	30	0
	M	63	0		M	45	1			L	60	0			L	30	0
	M	74	0		M	20	1			L	77	0			L	26	1
	M	92	0		M	19	1			L	20	0			L	34	0
	M	62	0		M	8	1			L	10	1			L	55	0
	M	62	0		H	62	0			L	45	1			L	83	0
	M	52	0		H	102	0			L	55	0			L	74	0
	M	65	0		H	47	0			L	14	0			L	45	0
	M	23	0		H	74	0			L	11	1			L	53	0
	M	63	0		H	62	0			L	84	0			L	22	0
	M	74	0		H	62	0			L	59	0			L	37	0
	M	67	0		H	36	1			L	37	1			L	40	0
	M	36	0		H	45	1			L	14	1			L	65	0
	M	64	0		H	56	1			L	87	0			L	40	0
	M	42	1		H	84	0			L	52	0			L	85	0
	M	18	1		H	61	0			L	45	0			L	18	1
	M	25	1		H	99	0			L	31	1			L	30	0
	M	32	1		H	67	0			L	66	0			L	8	1
	M	64	0		H	72	0			L	10	1			L	56	0
	M	49	0		H	68	0			L	69	0			L	39	0
	M	93	0		H	7	1			L	61	0			L	60	0
	M	64	0		H	13	1			L	75	0			L	90	0
	M	52	0		H	38	1			L	23	1			L	69	0
	M	45	1		H	6	1			L	64	0			L	29	0
	M	62	0		H	56	1			L	63	0			L	19	0
	M	15	0		H	25	1			L	5	1			L	52	0
	M	64	0		H	39	1			L	15	1			L	68	0
	M	9	1		H	12	0			L	30	0			L	66	0
	M	65	0		H	43	1			L	29	1			L	58	0
	M	67	0		H	62	1			L	72	0			L	64	0
	M	49	1		H	68	1			L	69	0			L	69	0
	M	68	0		H	9	1			L	51	0			L	11	0
	M	71	0		H	10	1			L	52	0			L	10	0
	M	78	0		H	11	1			L	80	0			L	30	1
	M	56	0		H	9	1			L	49	0			L	32	0
	M	64	0		H	10	1			L	91	0			L	33	1
	M	65	0		H	30	1			L	47	0			L	62	0
	M	62	0		H	57	0			L	54	1			L	46	0
	M	21	1		H	78	1			L	41	0			L	41	1
	M	67	0		H	49	1			L	40	1			L	33	0
	M	17	1		H	17	1			L	9	1			L	18	1
	M	36	1		H	11	1			L	44	0			L	63	0
	M	13	1		H	44	0			L	13	1			L	9	1
	M	41	0		H	12	1			L	21	1			L	61	0
	M	3	1		H	36	0			L	32	1			L	78	0
	M	32	1		H	45	1			L	54	0			L	17	1
	M	41	0		H	49	1			L	76	0			L	33	0
	M	10	1		H	10	1			L	10	1			L	17	0
	M	64	0		H	11	1			L	72	0			L	89	0
	M	61	0		H	7	1			L	59	0			L	32	0
	M	73	0		H	25	1			L	53	1			L	32	0
	M	49	1		H	15	1			L	59	0			L	28	1
	M	69	0		H	18	1			L	61	0			L	31	1
	M	24	0		H	19	1			L	56	1			L	70	0
	M	5	0		H	9	1			L	34	1			L	63	0
	M	26	1		H	55	1			L	59	0			L	28	0
	M	20	1		H	18	1			L	51	0			L	33	1
	M	34	1		H	20	1			M	42	1			L	73	0
	M	16	1		H	22	1			M	69	0			L	36	0
	M	11	1		H	20	1			M	71	0			L	29.73	0
	M	17	1		H	70	0			M	23	0			L	24	0
	M	35	1		H	31	0			M	77	0			L	70	0
	M	7	1		H	28	1			M	61	0			L	23	0
	M	6	1		H	15	1			M	69	0			L	39	0
	M	55	0		H	70	0			M	51	0			L	88	0
	M	43	0		H	7	1			M	40	0			L	88	0
	M	50	0		H	25	1			M	12	0			L	20	0
	M	25	0		H	39	1			M	7	1			L	21	0
	M	13	1							M	45	0			L	23	0
	M	19	0							M	62	0			L	4	1
	H	50	1							M	7	1			L	51	0
	H	62	0							M	19	0			L	16	1
	H	63	0							M	10	1			L	42	1
	H	62	0							M	37	1			L	52	0
	H	61	0							M	15	1			L	62	0
	H	49	0							M	37	0			L	34	0
	H	40	0							M	52	0			L	27	0
	H	74	0							M	52	1			L	42	0
	H	104	0							M	14	1			L	82	0
	H	65	0							M	89	0			L	34	0
	H	97	0							M	47	0			L	19	0
	H	65	0							M	21	1			L	51	0
	H	67	0							M	60	0			L	17	0
	H	62	1							M	58	0			L	29	0
	H	71	0							M	18	0			L	18	1
	H	20	1							M	65	0			L	38	0
	H	72	0							M	53	1			L	20	1
	H	13	1							M	77	0			L	47	0
	H	16	1							M	61	0			L	78	0
	H	16	1							M	52	0			L	61	0
	H	37	1							M	67	0			L	43	0
	H	99	0							M	68	0			L	43	0
	H	59	0							M	6	1			L	48	0
	H	23	1							M	53	0			L	38	0
	H	74	0							M	48	0			L	14	1
	H	49	0							M	57	0			L	71	0
	H	44	1							M	63	0			L	42	0
	H	38	1							M	35	1			L	31	0
	H	64	0							M	22	1			L	8	1
	H	16	1							M	51	1			L	45.1	0
	H	62	0							M	17	1			L	37	1
	H	31	1							M	12	1			L	67	0
	H	57	0							M	50	0			L	51	0
	H	14	1							M	12	1			L	3	1
	H	52	1							M	27	1			L	41	0
	H	27	1							M	42	0			L	34	0
	H	65	0							M	20	1			L	52	0
	H	44	0							M	61	0			L	23	0
	H	6	0							M	4	1			L	64	0
	H	67	1							M	51	1			L	23	0
	H	14	1							M	67	0			L	54	0
	H	29	1							M	69	0			L	35	0
	H	26	1							M	50	1			L	15	0
	H	61	0							M	33	1			L	76	0
	H	27	1							M	62	0			L	78	0
	H	36	1							M	89	0			L	31	0
	H	35	0							M	55	0			L	11	1
	H	23	1							M	7	1			L	39	0
	H	30	1							M	19	1			L	88	0
	H	13	1							M	37	1			L	19.43	1
	H	19	1							M	7	1			L	12	1
	H	11	1							M	11	1			L	33	0
	H	15	1							M	67	1			L	30	0
	H	6	1							M	21	1			L	41	0
	H	6	1							M	54	0			L	74	0
	H	82	0							M	41	1			L	46	0
	H	15	1							M	7	1			L	41	1
	H	20	1							M	86	0			L	36	0
	H	21	1							M	47	0			L	26	1
	H	13	1							M	42	1			L	49	0
	H	8	0							M	66	0			L	86	0
	H	48	1							M	54	0			L	54	1
	H	13	1							M	69	1			L	38	0
	H	15	1							M	60	0			L	26	1
	H	45	0							M	58	0			L	42	0
	H	39	1							M	33	0			L	76	0
	H	6	1							M	47	0			L	39	0
	H	11	1							M	79	0			L	32	0
	H	8	1							M	7	1			L	48	0
	H	25	0							M	56	0			L	38	1
	H	11	1							M	48	0			L	83	0
	H	45	0							M	54	0			L	82	0
	H	19	1							M	78	0			L	44	0
	H	78	0							M	68	0			L	40	1
	H	47	0							M	52	0			L	86	0
	H	67	0							M	49	0			L	49	0
	H	36	1							M	76	0			L	85	0
	H	101	0							M	74	0			L	60	0
	H	21	1							M	63	0			L	10	0
	H	23	1							M	84	0			L	4	1
										M	36	1			L	18	1
										M	74	0			L	29	1
										M	18	1			L	23	0
										M	3	1			L	79	0
										M	17	1			L	34	1
										M	80	0			L	7	0
										M	52	0			L	71	0
										M	19	1			L	16	0
										M	35	1			L	94	0
										M	48	0			L	51	0
										M	60	0			L	4	1
										M	63	0			L	59	0
										M	48	0			L	47	0
										M	59	0			L	86	0
										M	63	0			L	58	0
										M	3	1			L	21	1
										M	75	0			L	24	1
										M	43	0			L	13	1
										M	5	1			L	32	0
										M	77	0			L	40	0
										M	60	0			L	39	1
										M	66	0			L	13	1
										M	56	0			L	34	0
										M	7	1			L	62	0
										M	86	0			L	44	0
										M	80	0			L	35	0
										M	57	0			L	86	0
										M	50	0			L	14	0
										M	75	0			L	13	0
										M	58	0			L	43	0
										M	49	0			L	89	0
										M	66	0			L	85	0
										M	46	0			L	85	0
										M	48	0			L	62	0
										M	15	1			L	26	0
										M	28	1			L	41	0
										M	54	0			L	69	0
										M	47	0			L	61	0
										M	28	0			L	35	1
										M	18	1			L	67	0
										M	51	0			L	67	0
										M	41	0			L	53	0
										M	53	0			L	34	0
										M	29	1			L	22	0
										M	70	1			L	43	0
										M	53	0			L	33	0
										M	30	0			L	31	1
										M	50	0			L	50	1
										M	64	0			L	56	0
										M	49	0			L	58	0
										M	43	0			L	14	1
										M	25	1			L	33	0
										M	33	1			L	17	1
										M	8	1			L	30	0
										M	14	1			L	29	0
										M	30	0			L	27	1
										M	30	1			L	85	0
										M	37	0			L	11	0
										M	16	1			L	28	0
										M	80	0			L	1	1
										M	67	0			L	8	1
										M	48	1			L	76	0
										M	90	0			L	48	0
										M	7	1			L	4	1
										M	15	1			L	56	1
										M	54	0			L	28	1
										M	69	0			L	17	0
										M	61	1			L	49	0
										M	54	0			L	48	0
										M	17	1			L	48	0
										M	8	0			L	44	0
										M	5	1			L	41	0
										M	29	1			L	6	1
										M	49	1			L	87	0
										M	60	0			L	15	1
										M	6	1			L	14	0
										M	4	1			L	73	0
										M	64	0			L	47	0
										M	4	1			L	22	0
										M	19	1			L	39	0
										M	27	1			L	59	0
										M	39	0			L	41	0
										M	32	1			L	65	0
										M	18	1			L	74	0
										M	8	1			L	50	1
										M	26	1			L	37	0
										H	17	1			L	52	0
										H	74	0			L	61	0
										H	41	0			L	19	0
										H	21	1			L	35	0
										H	14	1			L	11	1
										H	42	0			L	84	0
										H	68	0			L	35	0
										H	36	1			L	53	0
										H	7	1			L	42	0
										H	74	0			L	6	1
										H	3	1			L	35	0
										H	39	1			L	29	0
										H	38	0			L	51	1
										H	60	0			L	23	0
										H	60	0			L	47	0
										H	62	0			L	78	0
										H	10	1			L	54	0
										H	37	1			L	9	1
										H	62	0			L	73	0
										H	16	1			L	35	0
										H	38	0			L	15	0
										H	50	0			L	10	0
										H	22	1			L	60	0
										H	9	1			L	48	1
										H	72	0			L	76	0
										H	69	0			L	53	0
										H	19	1			L	63	0
										H	34	1			L	36	0
										H	10	1			L	41	0
										H	20	1			L	36	0
										H	36	0			L	50	0
										H	6	0			L	69	0
										H	30	0			L	14	1
										H	2	1			L	58	1
										H	14	0			L	54	0
										H	9	1			L	69	0
										H	18	1			L	16	1
										H	32	0			L	47	0
										H	75	0			L	85	0
										H	62	0			L	85	0
										H	12	1			L	38	0
										H	8	1			L	34	0
										H	77	0			M	58	1
										H	47	0			M	62	0
										H	43	1			M	39	0
										H	24	1			M	54	0
										H	40	0			M	52	0
										H	26	1			M	53	0
										H	56	0			M	46	0
										H	66	0			M	38	1
										H	15	1			M	59	0
										H	52	0			M	42	0
										H	8	1			M	50	0
										H	44	0			M	58	0
										H	6	0			M	13	0
										H	35	1			M	27	1
										H	46	0			M	38	0
										H	21	1			M	36	0
										H	89	0			M	49	0
										H	10	1			M	78	0
										H	24	1			M	20	0
										H	47	0			M	9	1
										H	89	0			M	67	0
										H	17	1			M	74	0
										H	23	0			M	14	1
										H	57	1			M	34	1
										H	41	0			M	31	0
										H	42	1			M	22	0
										H	27	1			M	53	0
										H	17	1			M	53	0
										H	17	1			M	47	0
										H	73	0			M	9	1
										H	1	1			M	85	0
										H	9	1			M	38	0
										H	9	1			M	41	0
										H	2	1			M	10	0
										H	7	1			M	10	1
										H	47	0			M	22	0
										H	3	1			M	38	0
										H	31	1			M	13	1
										H	13	1			M	40	0
										H	2	1			M	40	0
										H	25	1			M	79	0
										H	22	0			M	18	1
										H	5	1			M	49	1
										H	16	1			M	12	1
										H	56	0			M	34	1
										H	56	0			M	66	0
										H	49	0			M	57	0
										H	9	0			M	32	0
										H	56	0			M	75	0
										H	13	1			M	46	0
										H	53	0			M	53	0
										H	8	1			M	30	0
										H	59	0			M	28	1
										H	9	1			M	27	1
										H	23	0			M	82	0
										H	48	0			M	84	0
										H	22	1			M	33	0
										H	16	0			M	30	1
										H	68	0			M	68	0
										H	7	1			M	50	0
										H	82	0			M	67	1
										H	5	1			M	1	1
										H	23	0			M	31	1
										H	68	0			M	64	0
										H	35	1			M	59	0
										H	61	0			M	52	0
										H	66	0			M	36	0
										H	42	0			M	15	0
										H	29	1			M	63	0
										H	53	1			M	36	1
										H	40	1			M	11	1
										H	66	0			M	71	0
										H	9	1			M	88	0
										H	55	0			M	40	0
										H	23	0			M	58	1
										H	9	1			M	8	1
										H	6	1			M	12	1
										H	17	0			M	29	1
										H	10	0			M	76	0
										H	3	1			M	46	0
										H	77	0			M	31	0
										H	35	1			M	76	0
										H	24	0			M	26	0
										H	48	0			M	30	1
										H	11	1			M	78	0
										H	10	1			M	56	0
										H	13	1			M	66	0
										H	44	0			M	11	1
										H	6	1			M	27	1
										H	7	1			M	30	1
										H	8	1			M	38	0
										H	3	1			M	78	0
										H	9	1			M	63	0
										H	41	0			M	16	1
										H	5	1			M	55	0
										H	2	1			M	14	1
										H	65	0			M	43	0
										H	57	0			M	19	0
										H	21	1			M	41	0
										H	9	1			M	38	0
										H	50	0			M	41	1
										H	53	0			M	35	0
										H	62	1			M	34	0
										H	69	0			M	16	0
										H	9	1			M	38	0
										H	1	1			M	31	1
										H	38	0			M	38	1
										H	64	1			M	9	1
										H	35	1			M	78	0
										H	68	0			M	79	0
										H	21	1			M	11	0
										H	7	1			M	78	0
										H	11	1			M	31	0
										H	31	1			M	60	0
										H	15	1			M	47	0
										H	19	0			M	32	0
										H	32	1			M	42	0
										H	5	1			M	30	1
										H	54	0			M	76	0
										H	47	0			M	71	0
										H	22	1			M	34	0
										H	2	1			M	19	1
										H	61	1			M	38	0
										H	16	1			M	84	0
										H	88	0			M	23	1
										H	11	1			M	52	0
										H	69	0			M	7	1
										H	66	0			M	39	0
										H	25	1			M	31	0
										H	3	1			M	23.17	0
										H	9	1			M	41	0
										H	7	1			M	66	0
										H	11	1			M	39	0
										H	21	1			M	10	1
										H	41	0			M	66	0
										H	34	1			M	12	1
										H	72	0			M	24	1
										H	5	1			M	82	0
										H	71	0			M	31	0
										H	38	0			M	37	0
										H	21	1			M	20	0
										H	5	1			M	9	1
										H	12	1			M	38	0
										H	15	1			M	10	0
										H	13	1			M	14	1
										H	12	1			M	31	0
										H	91	0			M	59	0
										H	50	0			M	52	1
										H	44	1			M	13	1
										H	18	1			M	32	1
										H	16	1			M	38	0
										H	17	1			M	47	0
										H	49	0			M	30	0
										H	37	1			M	18	1
															M	72	0
															M	35.65	1
															M	14	1
															M	62	0
															M	87	0
															M	43	0
															M	11	0
															M	16	1
															M	63	0
															M	13	1
															M	77	0
															M	11	0
															M	54	0
															M	63	0
															M	46	0
															M	30	0
															M	51	0
															M	33	0
															M	10	0
															M	55	0
															M	56	0
															M	56	0
															M	41	0
															M	12	0
															M	36	0
															M	24	0
															M	51	0
															M	89	0
															M	39	0
															M	20	1
															M	19	0
															M	69	0
															M	37	0
															M	22	1
															M	28	0
															M	11	0
															M	13	0
															M	88	0
															M	39.53	0
															M	35	0
															M	37	1
															M	5	1
															M	28	1
															M	20	1
															M	36	0
															M	34	0
															M	16	1
															M	27	1
															M	48	0
															M	42	0
															M	42	0
															M	56	0
															M	9	0
															M	82	0
															M	27	1
															M	68	0
															M	19	1
															M	17	0
															M	54	0
															M	37	0
															M	8	1
															M	38	0
															M	41	0
															M	49	0
															M	32	1
															M	34	0
															M	32	1
															M	37	0
															M	34	1
															M	40	0
															M	26	1
															M	29	0
															M	62	0
															M	24	1
															M	52	0
															M	57	0
															M	65	0
															M	7	1
															M	76	0
															M	63	0
															M	44	0
															M	12	1
															M	58	0
															M	35	0
															M	85	0
															M	34	0
															M	85	0
															M	61	0
															M	46	0
															M	20	0
															M	51	0
															M	16	1
															M	38	0
															M	16	1
															M	55	0
															M	34	0
															M	49	0
															M	37	0
															M	57	0
															M	35	0
															M	65	0
															M	16	1
															M	23	1
															M	69	0
															M	42	0
															M	21	1
															M	74	0
															M	86	0
															M	37	0
															M	43	0
															M	38	1
															M	37	0
															M	8	1
															M	48	1
															M	12	1
															M	11	1
															M	75	0
															M	10	1
															M	65	0
															M	33	0
															M	38	0
															M	71	0
															M	7	1
															M	39	0
															M	47	0
															M	53	0
															M	56	0
															M	33	0
															M	71	0
															M	10	1
															M	44	0
															M	59	0
															M	59	0
															M	23	0
															M	11	0
															M	47	1
															M	40	0
															M	66	0
															M	34	0
															M	10	0
															M	39	0
															M	54	1
															M	31	1
															M	10	1
															M	34	0
															M	56	1
															M	69	1
															M	17	0
															M	35	1
															M	21	1
															M	41	0
															M	16	1
															M	68	0
															M	38	0
															M	22	0
															M	31	0
															M	19	0
															M	31	1
															M	37	0
															M	40	0
															M	44	0
															M	39	0
															M	78	0
															M	45	0
															M	29	0
															M	41	0
															M	38	1
															M	62	0
															M	37	0
															M	58	0
															M	34	1
															M	56	0
															M	67	0
															M	62	0
															M	55	0
															M	24	1
															M	34	0
															M	56	0
															M	11	0
															M	37	0
															M	50	0
															M	66	0
															M	76	0
															M	7	1
															M	41	1
															M	65	0
															M	13	1
															M	77	0
															M	32	0
															M	69	0
															M	41	0
															M	85	0
															M	63	0
															M	21	1
															M	16	1
															M	47	1
															M	26	0
															M	84	0
															M	11	0
															M	54	1
															M	66	0
															M	16	0
															M	57	0
															M	14	1
															M	12	1
															M	21	0
															M	76	0
															M	45	0
															M	30	0
															M	42	0
															M	62	0
															M	7	0
															M	82	0
															M	12	1
															M	53	0
															M	28	0
															M	40	0
															M	33	0
															M	45	0
															M	45	0
															M	72	0
															M	16	1
															M	27	1
															M	79	0
															M	26	1
															M	22	1
															M	39	0
															M	28	0
															M	25	1
															M	39	0
															M	46	0
															M	24	1
															M	9	0
															M	65	0
															M	83	0
															M	39	1
															M	36	0
															H	14	1
															H	35	1
															H	8	1
															H	21	1
															H	18	1
															H	11	0
															H	56	0
															H	8	1
															H	16	1
															H	59	0
															H	57	0
															H	40	1
															H	18	1
															H	43	0
															H	38	0
															H	16	1
															H	66	0
															H	32	1
															H	60	1
															H	10	1
															H	28	1
															H	7	1
															H	45	1
															H	40	1
															H	65	0
															H	28	0
															H	23	0
															H	41	0
															H	27	0
															H	61	0
															H	28	1
															H	26	0
															H	2	1
															H	63	1
															H	32	0
															H	32	1
															H	12	0
															H	51	0
															H	79	0
															H	23	1
															H	34	0
															H	64	0
															H	12	1
															H	14	0
															H	9	1
															H	16	1
															H	70	0
															H	35	0
															H	18	1
															H	32.47	0
															H	61	0
															H	44	0
															H	28	0
															H	17	1
															H	36	0
															H	56	1
															H	79	0
															H	12	0
															H	24	1
															H	22	0
															H	75	0
															H	30	1
															H	19	0
															H	36	1
															H	73	0
															H	74	0
															H	26	1
															H	68	0
															H	40	0
															H	24	0
															H	65	0
															H	5	1
															H	5	1
															H	7	1
															H	37	0
															H	10	0
															H	14	1
															H	36.27	0
															H	29	0
															H	48	0
															H	18	0
															H	12	0
															H	10	1
															H	34	1
															H	50	0
															H	16	0
															H	41	0
															H	56	0
															H	9	1
															H	39	0
															H	40	0
															H	27	0
															H	29	1
															H	44	0
															H	36	1
															H	10	0
															H	15	1
															H	45	1
															H	26	1
															H	72	0
															H	74	0
															H	68	0
															H	34	0
															H	22	1
															H	56	0
															H	16	1
															H	21	0
															H	17	1
															H	32	0
															H	78	0
															H	32	0
															H	70	0
															H	19	1
															H	41	0
															H	9	1
															H	14	1
															H	76	0
															H	22	0
															H	22	0
															H	10	0
															H	21	1
															H	16	1
															H	76	0
															H	63	0
															H	65	0
															H	36	0
															H	18	1
															H	50	0
															H	39	0
															H	18	0
															H	77	0
															H	19	0
															H	11	0
															H	29	1
															H	39	0
															H	5	1
															H	65	0
															H	63	0
															H	7	0
															H	57	0
															H	10	0
															H	57	0
															H	59	0
															H	27	1
															H	24	1
															H	21	1
															H	18	0
															H	79	0
															H	14	1
															H	69	0
															H	24	0
															H	40	0
															H	16	1
															H	2	1
															H	20	1
															H	94	0
															H	48	0
															H	36	0
															H	1	1
															H	40	0
															H	53	0
															H	18	1
															H	3	1
															H	10	1
															H	51	0
															H	42	0
															H	35	0
															H	38	0
															H	73	0
															H	13	1
															H	5	1
															H	15	1
															H	72	0
															H	41	0
															H	75	0
															H	27	0
															H	43	1
															H	31.45	0
															H	54	0
															H	9	1
															H	44	0
															H	29	1
															H	47	0
															H	32	0
															H	52	0
															H	29	1
															H	4	1
															H	14	1
															H	55	0
															H	40	0
															H	21	0
															H	23	0
															H	21	1
															H	59	0
															H	60	0
															H	57	0
															H	5	1
															H	13	0
															H	42	1
															H	58	0
															H	23	1
															H	19	1
															H	10	1
															H	18	0
															H	36	0
															H	70	0
															H	5	1
															H	31	0
															H	90	0
															H	35	1
															H	35	1
															H	46	0
															H	4	1
															H	52	0
															H	41	1
															H	59	0
															H	43	0
															H	20	1
															H	62	1
															H	13	1
															H	3	1
															H	23	1
															H	68	0
															H	47	0
															H	26	1
															H	6	1
															H	25	1
															H	15	1
															H	32	0
															H	32	0
															H	22	1
															H	9	1
															H	40	0
															H	57	0
															H	87	0
															H	17	0
															H	10	0
															H	23	0
															H	7	1
															H	5	1
															H	80	0
															H	51	0
															H	37	0
															H	29	0
															H	21	1
															H	62	0
															H	12	1
															H	14	1
															H	10	1
															H	23	0
															H	5	1
															H	16	1
															H	12	0
															H	30	1
															H	6	1
															H	78	0
															H	36	1
															H	19	1
															H	64	0
															H	7	1
															H	10	1
															H	64	0
															H	45	0
															H	17	1
															H	21	1
															H	29	0
															H	29	0
															H	8	1
															H	6	1
															H	46	0
															H	56	0
															H	81	0
															H	69	0
															H	10	0
															H	14	1
															H	34	1
															H	11	0
															H	10	1
															H	50	0
															H	17	1
															H	2	1
															H	36	0
															H	67	0
															H	78	0
															H	13	1
															H	28	0
															H	4	1
															H	19	1
															H	14	1
															H	31	0
															H	63	0
															H	38	1
															H	32	1
															H	52	0
															H	89	0
															H	52	0
															H	14	0
															H	85	0
															H	65	0
															H	12	1
															H	74	0
															H	20	0
															H	37	1
															H	67	0
															H	21	1
															H	14	1
															H	11	0
															H	65	0
															H	59	0
															H	69	0
															H	18	0
															H	31	1
															H	10	1
															H	42	0
															H	66	0
															H	15	1
															H	9	1
															H	81	0
															H	74	0
															H	9	1
															H	38	1
															H	38	1
															H	17	1
															H	16	0
															H	43	0
															H	62	0
															H	21	1
															H	44	0
															H	10	1
															H	37	0
															H	53	0
															H	18	0
															H	39	0
															H	32	1
															H	49	0
															H	15	1
															H	53	0
															H	30	1
															H	28	0
															H	23	0
															H	42	1
															H	75	0
															H	27	0
															H	57	0
															H	78	0
															H	34.45	1
															H	42	1
															H	66	0
															H	41	0
															H	8	1
															H	54	0
															H	26	1
															H	10	0
															H	62	0
															H	14	1
															H	38	0
															H	11	1
															H	85	0
															H	15	1
															H	20	1
															H	29	1
															H	12	1
															H	84	0
															H	24	1
															H	32	1
															H	21	1
															H	39	0
															H	1	1
															H	4	1
															H	36	0
															H	33	0
															H	38	0
															H	26	1
															H	23	0
															H	91	0
															H	7	1
															H	14	1
															H	26	1
															H	19	1
															H	7	1
															H	19	0
															H	19	1
															H	58	0
															H	23	1
															H	45	1
															H	15	1
															H	57	0
															H	47	0
															H	67	1
															H	18	1
															H	2	1
															H	67	0
															H	71	0
															H	85	0
															H	18	1
															H	76	0
															H	85	0
															H	4	1
															H	42	0
															H	9	1
															H	78	0
															H	21	1
															H	15	1
															H	6	1
															H	19	1
															H	18	1
															H	28	0
															H	32	0
															H	23	1
															H	5	1
															H	10	0
															H	10	1
															H	5	1
															H	4	1
															H	67	0
															H	9	1
															H	31	1
															H	17	1
															H	60	0
															H	42	0
															H	90	0
															H	15	0
															H	11	1
															H	16	0
															H	55	0
															H	60	1
															H	5	1
															H	68	1
															H	42	0
															H	49	1
															H	67	0
															H	54	0
															H	13	1
															H	14	1
															H	20	1
															H	38	1
															H	19	1
															H	6	1
															H	2	1
															H	61	0
															H	39	0
															H	21	1
															H	35	0
															H	6	1
															H	51	0
															H	18	1
															H	37	0
															H	10	0
															H	74	0
															H	90	0
															H	26	1
															H	19	1
															H	56	0
															H	21	1
															H	10	0
															H	51	0
															H	74	1
															H	15	0
															H	10	1
															H	20	0
															H	30	1
															H	34	1
															H	39	0
															H	1	1
															H	21	1
															H	29	1
															H	1	1
															H	9	1
															H	57	0
															H	31	1
															H	13	1
															H	69	0

## Sheet: Figure 5a
		PD	SD	OR
		-0.62176	-0.4618	-1.60655
		-0.46362	-0.37716	-1.27109
		-0.44823	-0.32074	-1.22697
		-0.42584	-0.27698	-1.11131
		-0.38921	-0.20575	-0.97785
		-0.36665	-0.11486	-0.67845
		-0.36478	0.102504	-0.59422
		-0.34183	0.103146	-0.58962
		-0.30991	0.270477	-0.58873
		-0.27438	0.308496	-0.57565
		-0.21038	0.427616	-0.56205
		-0.19376	0.603079	-0.54821
		-0.16962	0.611798	-0.46863
		-0.03292	0.652809	-0.36096
		0.032313	0.926482	-0.31796
		0.139731	1.03412	-0.3135
		0.869852		-0.19248
		0.17049		-0.18856
		0.172055		-0.13175
		0.225181		-0.09807
		0.416862		-0.09378
		0.24299		-0.02873
		0.270149		-0.02449
		0.284973		-0.01358
		0.323114		0.05306
		1.64282		0.053679
		0.443818		0.076536
		0.225844		0.215246
		0.403947		0.282388
		0.362569		0.394613
		0.167304
		0.417415
		0.348272
		1.13567
		0.627216
		0.482452
		0.81349
		0.368132
		1.61412
		0.365145
		0.681639
		1.20928

## Sheet: Figure 5b
			PD	SD	OR
			-0.58829	-0.76787	-1.4091
			-0.52297	-0.6867	-1.02994
			-0.44929	-0.04716	-0.96568
			-0.27884	-0.03359	-0.27534
			-0.21506	-0.01949	-0.17588
			-0.10343	0.056252	-0.07815
			0.241897	0.059468	0.305501
			0.362652	0.169126	0.523456
			0.378413	0.553782
			0.451294	0.689588
			0.630709
			0.710407
			0.819347
			1.06429
			1.63059

## Sheet: Figure 5c
			RS-L					RS-M					RS-H
			PD	SD	OR			PD	SD	OR			PD	SD	OR
			-0.62176	-0.4618	-1.60655			-0.34183	-0.32074	-0.31796			0.869852	0.270477	0.215246
			-0.46362	-0.37716	-1.27109			-0.30991	-0.27698	-0.3135			0.17049	0.308496	0.282388
			-0.44823		-1.22697			-0.27438	-0.20575	-0.19248			0.172055	0.427616	0.394613
			-0.42584		-1.11131			-0.21038	-0.11486	-0.18856			0.225181	0.603079
			-0.38921		-0.97785			-0.19376	0.102504	-0.13175			0.416862	0.611798
			-0.36665		-0.67845			-0.16962	0.103146	-0.09807			0.24299	0.652809
			-0.36478		-0.59422			-0.03292		-0.09378			0.270149	0.926482
					-0.58962			0.032313		-0.02873			0.284973	1.03412
					-0.58873			0.139731		-0.02449			0.323114
					-0.57565					-0.01358			1.64282
					-0.56205					0.05306			0.443818
					-0.54821					0.053679			0.225844
					-0.46863					0.076536			0.403947
					-0.36096								0.362569
													0.167304
													0.417415
													0.348272
													1.13567
													0.627216
													0.482452
													0.81349
													0.368132
													1.61412
													0.365145
													0.681639
													1.20928

[truncated: 26 more sheets: Figure 5d, Figure 5f, Figure 5g, Figure S1a, Figure S1b, Figure S1c, Figure S2, Figure S3, Figure S4a, Figure S4b, Figure S5a, Figure S5b, Figure S6a, Figure S6b, Figure S6c, Figure S7a, Figure S7b, Figure S8, Figure S9, Figure S10 …]
